# Supplementary material for: HDAC6 inhibition by ITF3756 modulates PD-L1 expression and monocyte phenotype: insights for a promising immune checkpoint blockade co-treatment therapy
Source: Front Immunol. 2025 May 13;16:1546939. doi: 10.3389/fimmu.2025.1546939 (PMC12106391; doi:10.3389/fimmu.2025.1546939)
Supplement: Supplementary file 2 [file Table1.xlsx]

## Sheet: Supplementary_Table_1
	Supplementary Table 1
	Differential Gene Expression Analysis of RELA Target Genes
		TNF vs CTR			TNF_ITF3756 vs TNF
	Gene	log2FoldChange	padj	DEG	log2FoldChange	padj	DEG
	SNAI1	0.754399	0.491652	NO	2.49914	3.03e-10	UP
	COL1A1	-2.57126	0.0477096	DOWN	2.28462	0.00642313	UP
	PTGS2	1.78681	3.66e-06	UP	1.92535	0.000939998	UP
	HOOK2	0.34275	0.472882	NO	1.49674	6.64e-15	UP
	BCR	-0.488116	0.00939097	DOWN	1.36648	6.83e-11	UP
	NR4A1	0.316588	0.354166	NO	1.31834	4.2e-10	UP
	MKNK2	-0.222526	0.399676	NO	1.15821	1.84e-09	UP
	CDK4	0.272796	0.560309	NO	1.087	0.000714085	UP
	IRF4	-0.198248	0.521304	NO	1.00347	2.96e-06	UP
	COL7A1	-0.667777	0.0812129	NO	0.888592	0.000424201	UP
	FN1	-2.65269	0.0025113	DOWN	0.881191	0.229234	NO
	HIF1A	0.919048	0.00120641	UP	0.757718	0.00295155	UP
	CSRP1	-0.638883	0.0802647	NO	0.713208	0.00723868	UP
	TRIB3	1.7557	3.04e-05	UP	0.703718	0.0407886	UP
	KSR1	-0.250701	0.316961	NO	0.68714	1.01e-05	UP
	EDN1	2.03259	1.47e-07	UP	0.646417	0.146059	NO
	TANC1	-0.610289	0.350173	NO	0.645531	0.296187	NO
	CCL20	5.0428	1.31e-40	UP	0.581459	0.123285	NO
	CDK6	1.34051	1.39e-14	UP	0.572276	0.00982153	UP
	IL23A	1.29409	0.000801585	UP	0.570384	0.133102	NO
	IER3	1.42718	9.23e-08	UP	0.537468	5.2e-08	UP
	ZFP36L2	-2.70128	4.63e-45	DOWN	0.519487	0.0264544	NO
	RALGDS	0.756559	0.0036662	UP	0.515117	0.0173668	UP
	THBD	-0.532091	0.391977	NO	0.506063	0.27887	NO
	TNFRSF10B	1.21441	3.86e-19	UP	0.464389	1.6e-06	UP
	CMIP	-0.133816	0.479324	NO	0.462766	0.000290652	UP
	MICA	0.00288998	0.994247	NO	0.461633	0.0588526	NO
	ELF3	-0.494773	0.442874	NO	0.458015	0.361412	NO
	NFATC1	0.855008	8.55e-06	UP	0.448379	0.019896	UP
	EPAS1	0.501137	0.166798	NO	0.447413	0.162454	NO
	DENND1A	-0.211817	0.319195	NO	0.426356	0.0233599	UP
	CD74	-0.135923	0.502229	NO	0.413401	0.00595038	UP
	CHD9	-0.539997	0.0667517	NO	0.412525	0.0922583	NO
	SPIDR	-1.74156	1.59e-11	DOWN	0.384334	0.204587	NO
	HDAC1	-0.194455	0.217921	NO	0.3751	0.00195094	UP
	ALOX5AP	0.0962735	0.852315	NO	0.374642	0.253971	NO
	CCND1	2.56067	0.00388513	UP	0.361797	0.668167	NO
	GATA3	-0.643787	0.532021	NO	0.349822	0.694813	NO
	TIMP1	0.458712	0.000788684	UP	0.344079	0.00267091	UP
	BCL2A1	2.49115	3.35e-18	UP	0.33879	0.194588	NO
	TNFRSF10A	0.627855	0.57901	NO	0.338083	0.754952	NO
	PPARA	0.247843	0.271652	NO	0.331868	0.0941588	NO
	PTMA	-0.0728008	0.758573	NO	0.31108	0.0366828	UP
	CD86	-1.26597	1.56e-06	DOWN	0.305448	0.107654	NO
	EGR1	-0.231651	0.89956	NO	0.300626	0.774695	NO
	AKT1	-0.470021	0.000119451	DOWN	0.29709	0.0592537	NO
	CSNK2A1	0.137827	0.583844	NO	0.288738	0.112949	NO
	ZC3H12A	2.36627	4e-26	UP	0.259776	0.186957	NO
	BBC3	-0.696808	0.0479022	DOWN	0.256515	0.608064	NO
	CREB1	0.803454	4.92e-08	UP	0.252224	0.121054	NO
	GRAMD1A	3.01929	6.16e-17	UP	0.217344	0.641287	NO
	MAML2	0.85944	0.000328021	UP	0.211001	0.274145	NO
	NOD2	0.209481	0.490695	NO	0.194598	0.347103	NO
	PCK2	-0.442176	0.0506276	NO	0.158457	0.659015	NO
	IL6	4.77652	4.54e-22	UP	0.138216	0.808611	NO
	RARA	-0.393478	0.110269	NO	0.133367	0.590608	NO
	NFKBIZ	1.74099	2.52e-18	UP	0.0981875	0.650672	NO
	CD40	2.9061	4.53e-50	UP	0.0946072	0.714282	NO
	BIRC5	0.0922009	0.937514	NO	0.0774236	0.943073	NO
	OPTN	1.82159	0.0637942	NO	0.0764078	0.937422	NO
	BCOR	0.276813	0.467267	NO	0.0758395	0.857342	NO
	SOCS3	2.72335	1.8e-18	UP	0.074086	0.778895	NO
	KDM2A	0.0088946	0.956617	NO	0.0601122	0.654823	NO
	BNIP3	-0.075718	0.808294	NO	0.0599218	0.851338	NO
	MYH9	0.57563	0.0937963	NO	0.0492033	0.884138	NO
	SLC25A27	0.987871	0.00471011	UP	0.0453344	0.925195	NO
	NFKBIA	2.49682	2.15e-27	UP	0.0411719	0.800549	NO
	THOC1	-0.163202	0.569838	NO	0.0405403	0.897271	NO
	TNFAIP3	2.80903	1.12e-35	UP	0.0245727	0.921895	NO
	PPARD	-0.0426453	0.835287	NO	0.00611587	0.98092	NO
	BHLHE40	0.786517	0.0250331	UP	0.00422182	0.990113	NO
	TRAF1	3.55937	1.86e-35	UP	-0.0156805	0.972033	NO
	RIPK2	2.50884	1.32e-19	UP	-0.0170792	0.969407	NO
	SOD2	3.78079	4.79e-51	UP	-0.0243959	0.911931	NO
	CCDC57	0.567772	0.164191	NO	-0.0266012	0.95422	NO
	POLA2	0.716488	0.0478362	UP	-0.0326371	0.945924	NO
	GSTP1	0.143748	0.551723	NO	-0.0496389	0.845951	NO
	BIRC3	2.17002	7.64e-18	UP	-0.049794	0.904965	NO
	CCL3	4.51365	1.01e-36	UP	-0.0500958	0.864566	NO
	IL18	2.79442	7.94e-14	UP	-0.0551077	0.870885	NO
	PTP4A2	0.169939	0.402347	NO	-0.0789086	0.69096	NO
	ABCB1	-1.51743	0.00729945	DOWN	-0.107575	0.914134	NO
	IRF1	0.62507	0.0755252	NO	-0.116195	0.776202	NO
	IL1B	4.50107	1.28e-40	UP	-0.129606	0.578395	NO
	PLLP	-0.102516	0.846076	NO	-0.134409	0.683272	NO
	GADD45B	1.04294	7.45e-05	UP	-0.13504	0.652703	NO
	BAX	-0.0516396	0.836611	NO	-0.13751	0.531725	NO
	TBL1XR1	-0.248691	0.254365	NO	-0.151036	0.541836	NO
	HIVEP1	1.901	8.75e-13	UP	-0.15461	0.628003	NO
	BCL3	1.05	0.000342719	UP	-0.163523	0.519323	NO
	POU2F2	0.680839	1.77e-05	UP	-0.170754	0.245997	NO
	LITAF	0.525984	0.0383191	UP	-0.188756	0.436324	NO
	BIRC2	0.658321	9.11e-07	UP	-0.193466	0.278368	NO
	CTNNA1	0.364645	0.240214	NO	-0.197559	0.442892	NO
	STAT3	0.131028	0.433302	NO	-0.201772	0.180589	NO
	ENTPD1	-1.05928	0.000398347	DOWN	-0.208631	0.594268	NO
	NCOR2	-0.540243	0.0245782	DOWN	-0.234733	0.278292	NO
	NFKB2	1.51895	1.35e-13	UP	-0.235441	0.179519	NO
	KDM6B	1.75445	1.92e-15	UP	-0.244307	0.272972	NO
	MED15	0.563546	0.00898934	UP	-0.253755	0.0746337	NO
	AGER	-0.130284	0.805516	NO	-0.257272	0.465781	NO
	TNIP1	2.86696	8.54e-22	UP	-0.26744	0.225885	NO
	RBMS1	0.329492	0.121492	NO	-0.269696	0.0620742	NO
	MAT2A	0.0265265	0.951198	NO	-0.281121	0.23208	NO
	CD83	2.20636	5.36e-27	UP	-0.283328	0.301911	NO
	NOLC1	0.752716	0.00222526	UP	-0.286935	0.192965	NO
	CD44	0.996133	7.3e-05	UP	-0.287183	0.130674	NO
	CFLAR	1.41816	6.59e-11	UP	-0.308316	0.223666	NO
	CDKN1A	0.72016	0.00163639	UP	-0.311016	0.168348	NO
	NEK6	-0.0997446	0.847114	NO	-0.31536	0.153616	NO
	EHD1	4.11261	1e-32	UP	-0.319072	0.247119	NO
	PACSIN2	0.140081	0.592855	NO	-0.321804	0.052234	NO
	UBE2D3	0.296604	0.00651793	UP	-0.325621	0.00226401	DOWN
	ST3GAL2	1.07807	1.63e-06	UP	-0.328751	0.046616	DOWN
	CYTH1	0.928237	7.39e-06	UP	-0.335096	0.113325	NO
	SMAD3	1.23487	0.000162556	UP	-0.348779	0.193954	NO
	CCL4	5.71155	3.6e-42	UP	-0.368062	0.0375488	DOWN
	PIGR	0.557432	0.463895	NO	-0.382207	0.568073	NO
	ARID1A	-0.0793623	0.629527	NO	-0.384602	0.000235246	DOWN
	CD58	1.18934	3.06e-08	UP	-0.412872	0.0148929	DOWN
	ZMIZ1	-0.0542825	0.911492	NO	-0.43298	0.0628571	NO
	TP53	-0.108823	0.696926	NO	-0.434212	0.0128575	DOWN
	TJP2	2.07526	5.7e-07	UP	-0.43994	0.315916	NO
	MTSS1	0.479314	0.102267	NO	-0.440072	0.0974373	NO
	LIMS1	0.392138	0.318491	NO	-0.460405	0.069523	NO
	TNC	0.831797	0.283582	NO	-0.462654	0.622279	NO
	TRAF3	0.995644	4.25e-10	UP	-0.466282	8.47e-06	DOWN
	MCL1	0.608014	0.00224609	UP	-0.469374	0.01024	DOWN
	MCL1	0.608014	0.00224609	UP	-0.469374	0.01024	DOWN
	MCL1	0.608014	0.00224609	UP	-0.469374	0.01024	DOWN
	MCL1	0.608014	0.00224609	UP	-0.469374	0.01024	DOWN
	ETV6	0.353479	0.321681	NO	-0.471376	0.10383	DOWN
	NFKB1	1.95757	8.17e-24	UP	-0.476748	0.00812311	DOWN
	IL10	-1.75265	0.00660365	DOWN	-0.479198	0.690931	NO
	S100A6	-0.515461	0.000178873	DOWN	-0.484157	0.000701611	DOWN
	MYB	0.218092	0.536114	NO	-0.501313	0.133588	NO
	VEGFA	0.60114	0.132481	NO	-0.509974	0.0728082	NO
	TNS3	1.51036	2.84e-06	UP	-0.510309	0.0834326	NO
	CSF1	1.36815	8.36e-10	UP	-0.511347	0.259177	NO
	HECW2	1.02629	0.0106331	UP	-0.514733	0.236681	NO
	TRAF2	1.68547	8.05e-19	UP	-0.518169	0.00741703	DOWN
	NFKBIE	1.15361	3.68e-09	UP	-0.529381	0.00441239	DOWN
	FNDC3B	1.40023	2.3e-11	UP	-0.547582	3.26e-05	DOWN
	TAPBP	1.05582	6.35e-07	UP	-0.551457	0.00488599	DOWN
	ALCAM	0.575554	0.0075332	UP	-0.56811	1.55e-05	DOWN
	CD69	-1.00765	0.00206316	DOWN	-0.573068	0.167345	NO
	FCHSD2	0.843639	3.04e-05	UP	-0.573521	0.0134451	DOWN
	CXCL8	4.3586	5.41e-23	UP	-0.582436	0.000646935	DOWN
	FLT1	3.44332	3.33e-25	UP	-0.625786	0.0557547	NO
	CTSB	-0.363678	0.396252	NO	-0.625955	0.0211739	DOWN
	PFKFB3	1.81514	2.73e-10	UP	-0.630261	0.00659472	DOWN
	PTPN13	-1.02031	0.244323	NO	-0.646644	0.556072	NO
	HIVEP2	2.6081	4.39e-20	UP	-0.650854	0.00715912	DOWN
	DUSP22	-0.101276	0.526339	NO	-0.655492	3.2e-08	DOWN
	DUSP22	-0.101276	0.526339	NO	-0.655492	3.2e-08	DOWN
	DUSP22	-0.101276	0.526339	NO	-0.655492	3.2e-08	DOWN
	DUSP22	-0.101276	0.526339	NO	-0.655492	3.2e-08	DOWN
	NCAM1	1.84057	1.81e-05	UP	-0.65846	0.0868989	NO
	RNF145	1.05005	2.89e-12	UP	-0.662087	4.8e-06	DOWN
	CXCL1	3.49013	8.98e-16	UP	-0.665937	0.0629524	NO
	IRAK2	3.24521	4.16e-42	UP	-0.686327	5.39e-06	DOWN
	SLC3A2	1.11129	1.23e-13	UP	-0.687519	2.34e-05	DOWN
	CXCL2	1.88734	2.68e-06	UP	-0.68781	0.0230175	DOWN
	PCBP1	0.038824	0.915159	NO	-0.763754	2.2e-07	DOWN
	TNF	2.21066	1.36e-13	UP	-0.76566	0.00199787	DOWN
	PLAUR	1.75741	3.15e-10	UP	-0.783119	2.99e-05	DOWN
	CCL5	2.36376	8.07e-11	UP	-0.789068	0.00961356	DOWN
	IL2RA	3.24198	2.58e-18	UP	-0.791895	0.0219371	DOWN
	ARHGAP24	-0.0654528	0.921982	NO	-0.804892	0.0319709	DOWN
	DST	-0.420504	0.0667396	NO	-0.829732	0.0044029	DOWN
	ICAM1	2.99923	5.94e-30	UP	-0.86549	1.27e-07	DOWN
	GADD45G	1.24846	0.212284	NO	-0.905119	0.246831	NO
	ZNF438	0.197755	0.675259	NO	-0.909886	0.00372062	DOWN
	PLCG2	-0.0633611	0.758573	NO	-0.932948	5.52e-14	DOWN
	PLCG2	-0.0633611	0.758573	NO	-0.932948	5.52e-14	DOWN
	PLCG2	-0.0633611	0.758573	NO	-0.932948	5.52e-14	DOWN
	PLCG2	-0.0633611	0.758573	NO	-0.932948	5.52e-14	DOWN
	ERAP1	0.354936	0.168011	NO	-0.950574	1.77e-11	DOWN
	SIRT1	0.026538	0.914133	NO	-0.963031	3.84e-11	DOWN
	XIAP	0.530408	0.00323712	UP	-0.971878	6.9e-11	DOWN
	CXCR4	-1.51745	6.59e-07	DOWN	-0.97611	0.00273481	DOWN
	BCL2L1	0.253195	0.414667	NO	-1.03029	1.66e-05	DOWN
	BCL2	0.830539	0.0415819	UP	-1.0515	4.71e-05	DOWN
	PALLD	-0.892421	0.0244949	DOWN	-1.13257	0.000121673	DOWN
	ATP8B4	-0.329439	0.767422	NO	-1.149	0.00819238	DOWN
	MMP14	2.51996	2.7e-09	UP	-1.15448	0.000403989	DOWN
	FCGRT	-1.18818	9.87e-11	DOWN	-1.15824	9.94e-09	DOWN
	F3	3.68244	6.04e-37	UP	-1.21066	5.37e-06	DOWN
	CCR5	-0.649035	0.0006426	DOWN	-1.22381	3.84e-06	DOWN
	CXCL3	1.9803	1.23e-08	UP	-1.28477	6.34e-05	DOWN
	CXCL5	2.75086	3.58e-13	UP	-1.29128	0.000416182	DOWN
	STAT1	0.270553	0.704348	NO	-1.301	0.0607517	NO
	MYC	1.65458	0.00154787	UP	-1.34232	0.000119094	DOWN
	PLAU	1.34566	0.0766934	NO	-1.34621	9.6e-05	DOWN
	IL1A	5.49681	2.63e-63	UP	-1.3643	5.08e-08	DOWN
	ANK3	0.530852	0.421061	NO	-1.49032	0.00690923	DOWN
	IL4I1	2.22346	9.62e-23	UP	-1.56166	8.27e-12	DOWN
	IRF7	-0.2195	0.762846	NO	-1.58183	5.44e-05	DOWN
	PTX3	2.24498	3.88e-15	UP	-2.08539	3.1e-29	DOWN
	BRCA2	0.821959	0.0255844	UP	-2.25191	7.19e-14	DOWN
	SERPINE1	0.904287	0.369301	NO	-2.2565	0.00149461	DOWN
	CXCL10	0.420632	0.561133	NO	-2.30724	0.0271718	DOWN
	CCL2	2.08232	1.78e-09	UP	-2.41835	0.00416568	DOWN
	MMP2	-1.38093	0.0252073	DOWN	-2.52924	0.00245525	DOWN
	MMP9	2.61223	1.35e-15	UP	-2.55086	3.02e-46	DOWN
	EBI3	3.93201	1.44e-23	UP	-2.73584	2.97e-14	DOWN
