# Supplementary material for: HDAC6 inhibition by ITF3756 modulates PD-L1 expression and monocyte phenotype: insights for a promising immune checkpoint blockade co-treatment therapy
Source: Front Immunol. 2025 May 13;16:1546939. doi: 10.3389/fimmu.2025.1546939 (PMC12106391; doi:10.3389/fimmu.2025.1546939)
Supplement: Supplementary file 3 [file Table2.xlsx]

## Sheet: Gene_stat1
	Supplementary Table 2
	Differential Gene Expression Analysis of STAT1 Target Genes
		TNF vs CTR			TNF_ITF3756 vs TNF
	Gene	log2FoldChange	padj	DEG	log2FoldChange	padj	DEG
	ABCC1	0.79384	8.09617e-06	UP	-0.98625	1.67741e-12	DOWN
	ACSL5	2.56127	5.42241e-26	UP	-1.26123	3.67075e-08	DOWN
	ADA	0.872888	9.71528e-06	UP	-0.537537	0.0053046	DOWN
	ADAMTSL3	0.665724	0.00978308	UP	-0.334457	0.196562	NO
	ADTRP	1.66055	0.00164224	UP	0.120136	0.840303	NO
	AGTRAP	1.283	2.00064e-15	UP	-0.316819	0.167111	NO
	AHNAK	0.707732	0.00178817	UP	0.233525	0.338837	NO
	ALCAM	0.575554	0.0075332	UP	-0.56811	1.54516e-05	DOWN
	ALDH1A1	1.01711	0.0164602	UP	1.49733	5.24384e-11	UP
	AMPD3	2.36334	2.53286e-24	UP	-0.492963	5.94627e-05	DOWN
	ANO6	0.989515	3.24165e-07	UP	-0.177898	0.289337	NO
	ARHGEF10L	0.881283	9.77393e-08	UP	-0.629806	0.00467092	DOWN
	ASAP1	1.55399	7.38692e-17	UP	-0.20037	0.388924	NO
	ATP11C	0.619559	4.17196e-07	UP	-0.473429	0.000542163	DOWN
	ATXN1	0.860928	6.37877e-05	UP	-0.497043	1.72147e-06	DOWN
	BANP	0.618425	0.00520425	UP	-0.427575	0.0327304	DOWN
	BCAR3	0.610025	0.0380786	UP	-1.29197	1.05218e-08	DOWN
	BCL2	0.830539	0.0415819	UP	-1.0515	4.71318e-05	DOWN
	BCL3	1.05	0.000342719	UP	-0.163523	0.519323	NO
	BCL6	1.45309	2.1556e-07	UP	0.0598422	0.781685	NO
	BHLHE40	0.786517	0.0250331	UP	0.00422182	0.990113	NO
	C1QTNF1	6.9915	3.21539e-25	UP	-0.636007	0.231719	NO
	CASP4	0.798857	1.57601e-06	UP	-0.31431	0.109443	NO
	CASP7	0.956978	0.00609758	UP	-0.147505	0.735171	NO
	CCL2	2.08232	1.77587e-09	UP	-2.41835	0.00416568	DOWN
	CCL3	4.51365	1.01137e-36	UP	-0.0500958	0.864566	NO
	CCND1	2.56067	0.00388513	UP	0.361797	0.668167	NO
	CD274	3.28367	1.15645e-13	UP	-1.6041	1.31497e-05	DOWN
	CD40	2.9061	4.52932e-50	UP	0.0946072	0.714282	NO
	CD44	0.996133	7.30321e-05	UP	-0.287183	0.130674	NO
	CD82	1.68103	6.25945e-07	UP	-0.0732016	0.852281	NO
	CD83	2.20636	5.35622e-27	UP	-0.283328	0.301911	NO
	CDC42EP3	1.27597	9.49012e-09	UP	0.168686	0.360346	NO
	CDK6	1.34051	1.38766e-14	UP	0.572276	0.00982153	UP
	CDKN1A	0.72016	0.00163639	UP	-0.311016	0.168348	NO
	CELF1	0.910544	9.7062e-11	UP	0.326237	0.0572336	NO
	CEMIP2	0.435027	0.001416	UP	-1.12934	2.52433e-13	DOWN
	CFAP46	3.44687	0.00300762	UP	-3.01359	0.000591018	DOWN
	CFB	2.60815	2.02357e-05	UP	-1.75339	5.52713e-05	DOWN
	CFLAR	1.41816	6.58881e-11	UP	-0.308316	0.223666	NO
	CHST15	0.575314	0.00511143	UP	-0.218244	0.326914	NO
	CITED4	1.54131	0.00657802	UP	0.447481	0.415407	NO
	CLIC2	1.25994	3.80654e-11	UP	-0.0881591	0.746886	NO
	CLIP2	1.40856	1.48778e-10	UP	-0.22669	0.225885	NO
	CMKLR1	1.46332	0.00407736	UP	-1.56304	1.65575e-05	DOWN
	CRYBG1	1.5842	8.52909e-16	UP	-0.0858989	0.668167	NO
	CSF1	1.36815	8.3601e-10	UP	-0.511347	0.259177	NO
	CXCL8	4.3586	5.40676e-23	UP	-0.582436	0.000646935	DOWN
	CXCL9	1.55033	0.0358128	UP	-2.0705	0.00255697	DOWN
	CYBB	1.12627	2.71282e-12	UP	-0.558067	0.000302398	DOWN
	CYTH1	0.928237	7.386e-06	UP	-0.335096	0.113325	NO
	DENND3	2.03135	3.66354e-12	UP	0.458445	0.0587571	NO
	DMXL2	2.15577	6.41689e-40	UP	-0.703527	4.70484e-06	DOWN
	DOCK4	0.903875	2.58737e-05	UP	-1.10151	7.50954e-12	DOWN
	DPYSL2	1.21486	2.63629e-05	UP	-0.124567	0.714794	NO
	DRAM1	3.30816	1.07733e-45	UP	0.0335692	0.929687	NO
	DUSP10	0.898287	0.00256962	UP	-0.41835	0.0869117	NO
	ECE1	2.20604	6.94617e-15	UP	0.419377	0.0378852	UP
	EDN1	2.03259	1.46542e-07	UP	0.646417	0.146059	NO
	EHD1	4.11261	1.0029e-32	UP	-0.319072	0.247119	NO
	ERGIC1	0.69056	0.0361186	UP	0.362335	0.0934082	NO
	ERN1	1.53855	4.22927e-17	UP	0.0429969	0.836496	NO
	FBXW7	0.384988	0.0120959	UP	-0.148305	0.369455	NO
	FCHSD2	0.843639	3.04362e-05	UP	-0.573521	0.0134451	DOWN
	FKBP5	1.82089	1.24658e-10	UP	-0.10854	0.782017	NO
	FNBP1	0.682269	5.08107e-06	UP	0.156717	0.420253	NO
	FNDC3B	1.40023	2.30496e-11	UP	-0.547582	3.25617e-05	DOWN
	FSIP2	0.65695	0.0165082	UP	-0.413446	0.182464	NO
	FUT8	0.635863	0.0365257	UP	-0.375301	0.210474	NO
	FYN	1.11832	7.00752e-10	UP	0.153443	0.308632	NO
	GBP1	1.81584	0.0411433	UP	-0.921129	0.223536	NO
	GCLM	2.90703	5.2816e-19	UP	-1.20865	1.14378e-10	DOWN
	GGT1	1.53008	2.90938e-07	UP	-0.0476616	0.869973	NO
	GLS	0.844949	0.00261884	UP	-0.449663	0.0417631	DOWN
	GM2A	0.86715	0.000845436	UP	1.53484	1.48581e-08	UP
	GMPPB	0.435347	0.0172349	UP	0.378306	0.0281759	UP
	GNA12	0.912982	3.29469e-05	UP	-0.529103	0.000121778	DOWN
	GPR107	0.635243	2.54535e-05	UP	-0.352952	0.000506326	DOWN
	GPR132	1.56453	2.29413e-07	UP	0.030579	0.939165	NO
	GPR141	2.75213	1.83172e-20	UP	0.044067	0.915112	NO
	GPR68	1.96352	0.000112516	UP	-1.693	4.6727e-05	DOWN
	GRAMD1A	3.01929	6.15632e-17	UP	0.217344	0.641287	NO
	GRB2	0.540311	0.00507853	UP	-0.119061	0.42833	NO
	GSAP	1.92752	3.5337e-20	UP	-1.18917	6.65879e-12	DOWN
	HCK	1.17468	1.44406e-11	UP	-0.442536	0.004933	DOWN
	HDAC9	1.882	9.57048e-05	UP	-1.08758	0.0996577	NO
	HIVEP2	2.6081	4.38717e-20	UP	-0.650854	0.00715912	DOWN
	HIVEP3	1.24494	2.7661e-06	UP	0.0502643	0.844079	NO
	HLX	0.76887	0.0110703	UP	-1.08192	0.000266827	DOWN
	HSP90AA1	0.622887	0.0372705	UP	-0.429193	0.108968	NO
	ICAM1	2.99923	5.93636e-30	UP	-0.86549	1.27153e-07	DOWN
	IDO1	1.40416	0.00481823	UP	-0.527842	0.526643	NO
	IER5	0.397631	0.0151197	UP	-0.171856	0.269801	NO
	IFNGR2	1.89681	2.41708e-17	UP	-0.0200232	0.928088	NO
	IL18BP	1.03427	1.0933e-15	UP	-1.7955	1.51595e-51	DOWN
	IL1B	4.50107	1.27657e-40	UP	-0.129606	0.578395	NO
	IL2RA	3.24198	2.57748e-18	UP	-0.791895	0.0219371	DOWN
	IL4R	0.813345	0.00119867	UP	-0.498682	0.00940054	DOWN
	IL6	4.77652	4.54044e-22	UP	0.138216	0.808611	NO
	IL6ST	0.824318	1.53353e-06	UP	-1.18375	2.43397e-15	DOWN
	IL7R	1.53678	1.67655e-14	UP	-1.65849	2.80206e-20	DOWN
	ILF3	0.307301	0.0189341	UP	0.0510758	0.767865	NO
	ITGB2	1.24008	6.90951e-05	UP	0.488018	0.0934284	NO
	JUNB	0.639417	0.00597787	UP	0.0473332	0.874098	NO
	KDM6B	1.75445	1.92393e-15	UP	-0.244307	0.272972	NO
	KLF6	0.572712	0.00031391	UP	-0.83268	2.32244e-08	DOWN
	KYNU	2.37377	1.29226e-40	UP	-0.595457	4.9775e-08	DOWN
	LCP2	0.991342	3.14454e-09	UP	0.0796297	0.7026	NO
	LHFPL2	1.06833	0.00229443	UP	-0.835386	0.00411354	DOWN
	LITAF	0.525984	0.0383191	UP	-0.188756	0.436324	NO
	LPP	1.4166	2.8909e-13	UP	-0.731682	1.96619e-05	DOWN
	LYN	1.11356	1.43091e-20	UP	-0.55043	9.50591e-07	DOWN
	MAP3K8	1.37715	0.00162016	UP	-0.534071	0.104151	NO
	MARK3	0.429797	0.00846555	UP	0.0261106	0.903624	NO
	MCL1	0.608014	0.00224609	UP	-0.469374	0.01024	DOWN
	MCTP1	1.99182	4.74459e-23	UP	-0.0874479	0.706722	NO
	MED15	0.563546	0.00898934	UP	-0.253755	0.0746337	NO
	MET	2.42383	4.50254e-24	UP	-0.110217	0.657647	NO
	MGLL	3.0956	4.53002e-54	UP	-0.805385	1.2119e-05	DOWN
	MITF	1.1954	0.000126096	UP	-0.679841	0.00187326	DOWN
	MMP9	2.61223	1.34603e-15	UP	-2.55086	3.02495e-46	DOWN
	MN1	0.65059	0.0372369	UP	-0.644773	0.0172719	DOWN
	MOB3C	0.990302	0.00431803	UP	-1.5673	7.31525e-08	DOWN
	MPZL1	0.458838	0.00141483	UP	1.5242	3.43848e-29	UP
	MTMR9	0.38133	0.00907652	UP	-0.455057	0.000581854	DOWN
	MYC	1.65458	0.00154787	UP	-1.34232	0.000119094	DOWN
	N4BP1	0.902913	6.96735e-07	UP	-0.756011	7.47122e-06	DOWN
	NCF2	0.55134	0.000335571	UP	-0.0194206	0.936009	NO
	NEDD4L	1.10284	0.00303903	UP	0.231338	0.543012	NO
	NEDD9	1.15026	0.00649051	UP	0.0246198	0.931296	NO
	NEURL3	2.33087	2.21689e-05	UP	-2.0988	6.31047e-05	DOWN
	NFE2L2	1.85162	5.64656e-22	UP	-0.589851	0.000859057	DOWN
	NFKB1	1.95757	8.16727e-24	UP	-0.476748	0.00812311	DOWN
	NFKBIZ	1.74099	2.51654e-18	UP	0.0981875	0.650672	NO
	NLRP3	1.72521	1.32107e-09	UP	-0.459346	0.116871	NO
	NPTN	0.515683	0.00804047	UP	0.0106408	0.970399	NO
	NR3C1	0.518927	0.00230152	UP	-0.390501	0.02325	DOWN
	NRP2	2.75565	1.51164e-20	UP	-1.48358	3.90451e-21	DOWN
	NXT1	0.892844	6.22664e-06	UP	-0.0890054	0.754549	NO
	PDE4B	3.8699	6.24318e-60	UP	0.119777	0.746749	NO
	PDE4DIP	2.99573	7.75357e-38	UP	-0.109397	0.66807	NO
	PDGFB	1.53402	0.00390881	UP	-0.121067	0.903624	NO
	PFKFB3	1.81514	2.72677e-10	UP	-0.630261	0.00659472	DOWN
	PGK1	0.512557	0.0354406	UP	0.336476	0.0896659	NO
	PIK3AP1	1.44755	7.84607e-16	UP	0.0487206	0.800307	NO
	PIK3R5	0.764688	1.27999e-07	UP	-0.613011	3.8705e-09	DOWN
	PIM1	1.14104	2.61372e-06	UP	0.0490401	0.896845	NO
	PITPNB	0.59545	7.17175e-10	UP	-0.467253	1.48081e-05	DOWN
	PKIG	1.09949	6.33625e-05	UP	0.115103	0.745152	NO
	PLAC8	2.32863	5.15211e-12	UP	0.271888	0.292837	NO
	PLCB1	0.853179	0.0094012	UP	-0.616318	0.0749526	NO
	PLCL1	1.58841	0.000115888	UP	-1.49097	5.48346e-07	DOWN
	PLXNC1	1.16458	0.0018889	UP	-0.0384993	0.922601	NO
	PMAIP1	0.737173	0.000857702	UP	-0.48598	0.0261097	DOWN
	POU2F2	0.680839	1.76797e-05	UP	-0.170754	0.245997	NO
	PPM1H	1.55334	0.00015638	UP	-0.767446	0.0563091	NO
	PPP1R12A	0.529242	0.000988339	UP	-0.477896	5.95056e-05	DOWN
	PRKAG2	0.486386	0.0293497	UP	-0.211846	0.259281	NO
	PRKCB	0.400354	0.000630041	UP	0.792431	2.87321e-07	UP
	PRKD3	0.763777	7.91693e-06	UP	0.542111	0.000933605	UP
	PSMA2	0.510947	0.00116428	UP	0.172273	0.252451	NO
	PSMD1	0.752968	0.00188139	UP	-0.418477	0.0155744	DOWN
	PSTPIP2	2.71797	1.78016e-15	UP	-0.792194	0.031236	DOWN
	PTGS2	1.78681	3.66031e-06	UP	1.92535	0.000939998	UP
	PTPN2	0.334867	0.0127562	UP	-0.353753	0.0147076	DOWN
	PTPRE	1.26149	1.75534e-09	UP	-0.554134	0.00605611	DOWN
	PTPRJ	1.89235	5.71491e-24	UP	-0.30674	0.0822621	NO
	RALGDS	0.756559	0.0036662	UP	0.515117	0.0173668	UP
	RAPGEF1	0.822036	0.000105141	UP	-0.657442	3.23653e-07	DOWN
	RAPGEF2	1.44055	3.29917e-07	UP	-0.496315	0.0528742	NO
	RASGEF1B	1.61776	7.88937e-13	UP	-0.845635	0.000243399	DOWN
	RASSF2	0.441439	0.00394556	UP	0.0203306	0.906955	NO
	RASSF4	2.25905	3.92501e-12	UP	-0.0447473	0.932403	NO
	RASSF5	1.05438	7.53029e-06	UP	-0.396959	0.0753565	NO
	RBM47	0.402685	0.0259207	UP	-0.659076	3.29113e-09	DOWN
	RCN1	0.910323	0.000215906	UP	-1.10382	1.14595e-07	DOWN
	RFTN1	1.66765	4.04044e-07	UP	-0.520934	0.141918	NO
	RHBDF2	0.87298	0.00614061	UP	0.308529	0.103462	NO
	RHOF	1.93554	3.11991e-17	UP	0.235052	0.310857	NO
	RIN2	1.8297	3.69662e-15	UP	-1.21136	2.40602e-10	DOWN
	RIPOR2	1.05967	0.00634603	UP	2.3681	2.08781e-47	UP
	RNF145	1.05005	2.88896e-12	UP	-0.662087	4.80392e-06	DOWN
	RPGR	0.975249	5.91656e-14	UP	-0.465595	0.000424915	DOWN
	RUNX1	0.656698	0.000518184	UP	0.0838363	0.663547	NO
	SAMSN1	1.3834	5.74039e-17	UP	-0.255671	0.134375	NO
	SBNO2	0.4134	0.0205003	UP	-0.386252	0.0189683	DOWN
	SEMA4D	0.754973	0.00914021	UP	0.0756709	0.861893	NO
	SH2B3	0.640924	0.000543308	UP	-0.13124	0.495103	NO
	SIK3	0.282841	0.0153248	UP	0.0609732	0.677036	NO
	SLC1A2	1.37805	0.00173249	UP	-0.822515	0.0719204	NO
	SLC1A3	3.81875	7.05185e-29	UP	-0.187822	0.594875	NO
	SLC6A6	0.932007	2.61343e-07	UP	-0.71563	3.23079e-08	DOWN
	SLC7A7	1.11809	1.24731e-11	UP	-0.450033	0.0574466	NO
	SLCO3A1	0.742729	1.06537e-05	UP	-0.45374	0.00226788	DOWN
	SMAD3	1.23487	0.000162556	UP	-0.348779	0.193954	NO
	SMCO4	1.18979	6.69814e-07	UP	-0.166476	0.398594	NO
	SMG1	0.534868	0.000566363	UP	-0.485431	0.000996864	DOWN
	SNX10	2.62364	1.7305e-47	UP	0.631099	9.96452e-05	UP
	SNX8	0.607969	0.000359785	UP	-0.794896	1.21025e-05	DOWN
	SOCS2	1.09898	0.019663	UP	-1.69281	0.000550621	DOWN
	SOCS3	2.72335	1.80327e-18	UP	0.074086	0.778895	NO
	SOD2	3.78079	4.79067e-51	UP	-0.0243959	0.911931	NO
	SQOR	1.18866	8.4038e-10	UP	-0.0269988	0.933051	NO
	SRC	1.57112	1.77855e-17	UP	-0.515486	0.0013406	DOWN
	SRGN	1.05283	1.39622e-12	UP	0.0691896	0.762509	NO
	ST3GAL1	2.17189	2.43641e-23	UP	-0.274997	0.175855	NO
	ST3GAL2	1.07807	1.62554e-06	UP	-0.328752	0.046616	DOWN
	STEAP4	5.18818	6.15099e-36	UP	0.507357	0.568679	NO
	STK40	0.700575	0.000318399	UP	0.117815	0.504293	NO
	SUSD6	1.00142	6.75882e-06	UP	-0.212467	0.313152	NO
	TBC1D2B	1.45439	9.78297e-13	UP	-0.0702467	0.811859	NO
	TCF7L2	1.54747	1.09814e-06	UP	0.0343318	0.906576	NO
	THBS1	1.63633	1.28475e-10	UP	-0.812506	0.000147	DOWN
	TICAM1	0.65386	9.41806e-06	UP	-0.401122	0.00829355	DOWN
	TIMP1	0.458712	0.000788684	UP	0.344079	0.00267091	UP
	TMOD3	0.485636	0.0141751	UP	-0.178809	0.35091	NO
	TNFAIP3	2.80903	1.12039e-35	UP	0.0245727	0.921895	NO
	TNFAIP8	2.9315	5.81208e-56	UP	-0.222302	0.308249	NO
	TNFSF8	1.79178	0.000184955	UP	0.298314	0.492607	NO
	TNIP1	2.86696	8.54217e-22	UP	-0.26744	0.225885	NO
	TNIP2	1.53864	2.04187e-18	UP	-0.580456	0.0001042	DOWN
	TNS3	1.51036	2.83577e-06	UP	-0.510309	0.0834326	NO
	TP53BP1	0.327565	0.0354828	UP	0.183923	0.265955	NO
	TRAF1	3.55937	1.85512e-35	UP	-0.0156805	0.972033	NO
	UBC	0.677853	1.14063e-05	UP	-0.205568	0.252225	NO
	UBR4	0.62405	0.000126526	UP	-0.0766958	0.643168	NO
	UTP14A	0.561307	0.0117867	UP	-0.47181	0.0076265	DOWN
	VOPP1	1.01612	1.10498e-08	UP	0.0149974	0.953974	NO
	ZNF140	0.62644	4.05255e-05	UP	-0.112829	0.609691	NO
	ZNF222	1.0023	0.0144892	UP	0.633169	0.0759408	NO
	ZNF267	0.858536	6.78783e-05	UP	-0.742219	0.000909629	DOWN
	ZNF333	0.391057	0.041817	UP	-0.206999	0.341351	NO
	ZNF417	0.71978	0.0212314	UP	-0.269357	0.463857	NO
	ZNF786	1.0768	7.20055e-08	UP	-0.601398	0.0016642	DOWN
	GEN1	-0.0770209	0.847114	NO	-1.67466	1.20701e-08	DOWN
	AGO2	0.304429	0.0550194	NO	0.0129272	0.95344	NO
	AAK1	-0.0584291	0.726462	NO	0.305196	0.0402088	UP
	ABCA10	0.455912	0.588082	NO	-0.522394	0.456385	NO
	ABCA13	0.734827	0.316929	NO	-0.75661	0.216138	NO
	ACACA	0.16632	0.700333	NO	-1.15296	3.10139e-05	DOWN
	ACBD6	0.099097	0.691123	NO	-0.451124	0.0212816	DOWN
	ACOT7	-0.256705	0.72926	NO	-0.567368	0.388994	NO
	ACTA2	-1.07157	0.101452	NO	0.0148975	0.989307	NO
	ACTB	0.270921	0.0937217	NO	-0.240211	0.0433251	DOWN
	ACTR3C	0.303441	0.778212	NO	-0.141933	0.901672	NO
	ADAR	0.47517	0.21103	NO	-0.757315	0.00490431	DOWN
	ADGRG1	-0.152056	0.844695	NO	-0.955874	0.147204	NO
	ADPGK	0.0421722	0.852315	NO	-0.274544	0.0303401	DOWN
	AGFG2	-0.125853	0.884139	NO	0.286164	0.690986	NO
	AGGF1	-0.22545	0.526169	NO	-0.125934	0.62448	NO
	AHRR	0.0108862	0.987158	NO	-1.84863	5.91403e-07	DOWN
	AIM2	-0.146022	0.876578	NO	-0.853453	0.315692	NO
	AIMP1	0.216439	0.236438	NO	-0.7708	1.9527e-07	DOWN
	AK2	0.122227	0.617351	NO	0.534909	0.00428441	UP
	AK9	0.00670751	0.98687	NO	-0.52481	0.157066	NO
	AKR1B15	0.391591	0.116264	NO	-0.380924	0.10932	NO
	ALDH1A2	-0.211281	0.718476	NO	-0.735685	0.0545127	NO
	ALPK2	0.451547	0.255363	NO	-0.268023	0.423824	NO
	ANAPC4	-0.443701	0.0845846	NO	-0.00932593	0.965912	NO
	ANK3	0.530852	0.421061	NO	-1.49032	0.00690923	DOWN
	ANKRD44	-0.333612	0.289932	NO	0.085315	0.823806	NO
	ANKS6	-0.015891	0.990202	NO	0.664518	0.482681	NO
	ANXA1	-0.10543	0.683773	NO	-0.286544	0.31871	NO
	AP3D1	0.219373	0.066019	NO	0.200113	0.120566	NO
	AP3S2	0.188656	0.476536	NO	0.146707	0.433102	NO
	APC	0.125731	0.559286	NO	-0.726368	1.77333e-11	DOWN
	APOE	-0.527712	0.658623	NO	-0.273348	0.791426	NO
	APOL4	0.356914	0.126629	NO	-0.183126	0.457062	NO
	APOL6	-0.128041	0.864885	NO	-1.31411	0.000408206	DOWN
	APP	0.26768	0.391887	NO	0.974031	2.32488e-05	UP
	ARHGAP15	-0.0649905	0.897079	NO	1.39399	5.22162e-07	UP
	ARHGEF2	0.302157	0.0783759	NO	-0.326298	0.0189341	DOWN
	ARHGEF7	-0.0545611	0.773803	NO	0.0189184	0.92407	NO
	ARID1A	-0.0793623	0.629527	NO	-0.384602	0.000235246	DOWN
	ARID5B	0.380685	0.401646	NO	0.622471	0.0728709	NO
	ARSG	0.214476	0.562567	NO	-0.111171	0.810598	NO
	ATP8B4	-0.329439	0.767422	NO	-1.149	0.00819239	DOWN
	ATR	-0.113199	0.586553	NO	0.025571	0.91427	NO
	ATXN7	0.0304166	0.902257	NO	-0.339661	0.0277819	DOWN
	B3GAT3	-0.396265	0.131106	NO	0.6743	0.0139571	UP
	B4GALT4	0.310477	0.111992	NO	0.615977	0.000338373	UP
	BACH2	-0.279368	0.695603	NO	-0.677033	0.247869	NO
	BAX	-0.0516396	0.836611	NO	-0.13751	0.531725	NO
	BCAT1	0.60937	0.118133	NO	0.109729	0.77519	NO
	BCL11A	-0.381728	0.620662	NO	0.811353	0.128335	NO
	BCL2L1	0.253195	0.414667	NO	-1.03029	1.65575e-05	DOWN
	BCL2L14	1.02715	0.285242	NO	-1.53981	0.100994	NO
	BCOR	0.276813	0.467267	NO	0.0758395	0.857342	NO
	BIN1	-0.189396	0.690903	NO	-0.0477115	0.915732	NO
	BLCAP	0.0612065	0.762846	NO	0.920073	1.70589e-08	UP
	BLVRA	-0.314934	0.308492	NO	1.05979	1.95071e-06	UP
	BOD1	-0.0443494	0.844405	NO	-0.528946	0.00404166	DOWN
	BST2	-0.45934	0.449282	NO	0.482027	0.22783	NO
	BTBD1	-0.189568	0.432662	NO	0.0331243	0.879404	NO
	C1QTNF6	-0.39647	0.344123	NO	0.161584	0.765694	NO
	C1S	-0.476284	0.528481	NO	-0.117195	0.897134	NO
	C2CD3	0.0528366	0.813023	NO	-0.109768	0.534576	NO
	C4orf33	-0.772448	0.137674	NO	-0.540269	0.200723	NO
	C6orf47	-0.27171	0.122804	NO	0.555692	0.00025105	UP
	CA13	-0.023145	0.938374	NO	-1.0753	1.21598e-05	DOWN
	CABLES2	-0.240512	0.349843	NO	1.30002	6.22052e-14	UP
	CACNA1A	-0.308502	0.548627	NO	-0.241451	0.452679	NO
	CACNA2D4	-0.347285	0.358687	NO	-1.31314	3.42228e-05	DOWN
	CARHSP1	-0.220193	0.459574	NO	0.202011	0.509341	NO
	CCDC51	-1.12157	0.189658	NO	1.40764	0.0451382	UP
	CCDC7	-0.41298	0.63001	NO	-0.425982	0.622279	NO
	CCDC9	0.0111403	0.966473	NO	-0.879298	7.72452e-08	DOWN
	CCND2	-0.584573	0.17675	NO	1.71251	4.47687e-06	UP
	CCND3	-0.190055	0.623953	NO	1.48822	4.66939e-09	UP
	CD14	-0.158688	0.636109	NO	-0.493922	0.0454627	DOWN
	CD59	0.356448	0.218079	NO	0.620606	0.0145835	UP
	CDC14B	-0.954643	0.278022	NO	1.44169	0.0630915	NO
	CDC42SE2	0.19755	0.348029	NO	0.24942	0.106191	NO
	CDC7	0.0950878	0.883926	NO	0.0381494	0.945509	NO
	CDH23	-0.184158	0.697996	NO	-0.658979	0.0537569	NO
	CDK5RAP2	0.088745	0.649068	NO	-1.16495	1.07262e-16	DOWN
	CDKL3	0.338637	0.4287	NO	-0.0833862	0.884138	NO
	CEP162	-0.451604	0.086095	NO	0.566791	0.0093334	UP
	CEP57L1	-0.0951346	0.824902	NO	0.122751	0.738907	NO
	CFAP298	-0.43821	0.0559436	NO	0.488016	0.0236322	UP
	CHD9	-0.539997	0.0667517	NO	0.412525	0.0922583	NO
	CIITA	-0.557666	0.0917948	NO	-0.131789	0.734485	NO
	CLASP1	0.0130103	0.95765	NO	0.193586	0.253052	NO
	CLIP1	0.145108	0.456883	NO	-0.408428	0.000961974	DOWN
	CLIP4	0.0797998	0.812506	NO	-0.658238	0.00014292	DOWN
	COA4	-0.0487216	0.894051	NO	-0.504635	0.03403	DOWN
	COMMD7	0.0175644	0.935508	NO	-0.298018	0.0459977	DOWN
	CPQ	0.104071	0.760098	NO	-1.48867	5.24574e-10	DOWN
	CREM	0.146579	0.614358	NO	-0.746298	0.00131383	DOWN
	CTSB	-0.363678	0.396252	NO	-0.625955	0.0211739	DOWN
	CTSL	0.716978	0.184105	NO	-2.06208	0.00390282	DOWN
	CUEDC1	-0.198752	0.352146	NO	-0.178215	0.499884	NO
	CUTA	-0.418281	0.109365	NO	1.35412	2.03703e-12	UP
	CUX1	0.319654	0.145934	NO	-0.522437	9.84465e-05	DOWN
	CXCL10	0.420632	0.561133	NO	-2.30724	0.0271718	DOWN
	CXCL11	1.26609	0.267099	NO	-2.21082	0.121129	NO
	CYP1B1	0.161547	0.81308	NO	-1.46822	0.0721722	NO
	CYTH4	-0.412621	0.0609077	NO	0.243509	0.0627988	NO
	DAPK1	0.946676	0.100087	NO	-1.19684	0.157182	NO
	DDX50	0.189345	0.432166	NO	-0.172305	0.418124	NO
	DDX55	0.200321	0.509671	NO	-0.00416463	0.990645	NO
	DGKG	0.153648	0.859148	NO	-0.407812	0.569595	NO
	DHRS7B	0.292329	0.143056	NO	-0.0130096	0.962463	NO
	DIAPH1	-0.170088	0.617351	NO	0.176698	0.528505	NO
	DICER1	0.233957	0.271798	NO	-0.374023	0.00647477	DOWN
	DIMT1	0.0289452	0.937654	NO	-0.892844	5.55879e-05	DOWN
	DNAJB12	0.277777	0.0752854	NO	-1.39757	5.53845e-25	DOWN
	DNAJB14	0.18597	0.29361	NO	-0.381281	0.00348828	DOWN
	DNM2	-0.255093	0.107283	NO	0.308613	0.0294863	UP
	DSE	0.474665	0.0773009	NO	-0.325099	0.104558	NO
	DST	-0.420504	0.0667396	NO	-0.829732	0.0044029	DOWN
	DTNB	-0.532802	0.633028	NO	1.65051	0.0365431	UP
	DTNBP1	-0.123979	0.695603	NO	0.174713	0.511681	NO
	DUSP22	-0.101276	0.526339	NO	-0.655492	3.2002e-08	DOWN
	EARS2	0.386786	0.347857	NO	-0.642282	0.0422859	DOWN
	EEF2K	0.25112	0.354583	NO	0.131621	0.581857	NO
	EIF2AK2	-0.141717	0.847345	NO	-1.67652	0.00317703	DOWN
	EIF2AK3	0.269443	0.360784	NO	0.341743	0.0625134	NO
	EIF4E	0.400351	0.33591	NO	0.149717	0.679733	NO
	ELF1	0.269241	0.224232	NO	-0.109849	0.648814	NO
	ELL	0.309407	0.351492	NO	0.29837	0.282143	NO
	ELP3	-0.102975	0.705062	NO	-0.754167	0.000237134	DOWN
	EMC2	0.133285	0.537889	NO	0.0232631	0.920659	NO
	ENPP2	-0.472415	0.47492	NO	-2.18803	0.0331559	DOWN
	EPB41L3	0.387232	0.163591	NO	-0.600493	0.012441	DOWN
	ERP27	0.490344	0.385461	NO	0.29523	0.580974	NO
	ESR1	-0.0331059	0.969827	NO	0.0308309	0.975245	NO
	ESR2	-0.52043	0.650557	NO	-0.576499	0.528034	NO
	ETV6	0.353479	0.321681	NO	-0.471376	0.10383	NO
	ETV7	-0.0355061	0.976779	NO	-1.39422	0.0573468	NO
	EXPH5	0.107346	0.871156	NO	-0.199132	0.762509	NO
	FAM120C	-0.351222	0.533601	NO	-0.0706674	0.902942	NO
	FAS	0.381048	0.336388	NO	0.10956	0.727246	NO
	FBP1	-0.537962	0.278124	NO	-0.440628	0.385374	NO
	FBXL5	0.347231	0.10761	NO	0.553956	0.00103164	UP
	FBXO5	-0.317519	0.37552	NO	-0.126664	0.722765	NO
	FCRL5	0.501483	0.110088	NO	-0.325881	0.326304	NO
	FGGY	0.484017	0.436014	NO	-0.652257	0.2175	NO
	FLOT1	0.053274	0.799854	NO	0.0273789	0.924193	NO
	FNIP2	0.323122	0.376528	NO	-0.326405	0.258543	NO
	FOXK1	0.0485901	0.854623	NO	0.465533	0.00303958	UP
	FOXO3	0.27601	0.135199	NO	-0.0505148	0.866404	NO
	FOXP1	-0.228442	0.424629	NO	0.611104	0.00689156	UP
	FOXP3	-0.646024	0.588317	NO	0.176163	0.885837	NO
	FRYL	0.135202	0.442874	NO	-0.288382	0.0849682	NO
	FZD5	-0.412355	0.426476	NO	0.117098	0.833189	NO
	GAB2	-0.13439	0.59128	NO	0.169448	0.212501	NO
	GAK	0.238348	0.134145	NO	0.207873	0.10664	NO
	GALNT10	-0.119434	0.632152	NO	0.426201	0.0173534	UP
	GALNT3	-0.414425	0.317609	NO	1.09264	0.00251194	UP
	GAS7	0.293694	0.239722	NO	-0.97321	1.5283e-05	DOWN
	GATA3	-0.643787	0.532021	NO	0.349822	0.694813	NO
	GBF1	0.168143	0.233584	NO	-0.0685769	0.641072	NO
	GCNT2	0.197208	0.819283	NO	1.09306	0.0145206	UP
	GGPS1	-0.211726	0.344793	NO	-0.319529	0.0819042	NO
	GLIPR2	0.0273927	0.935508	NO	1.1453	1.20927e-06	UP
	GLIS3	0.605507	0.661005	NO	-0.685136	0.557961	NO
	GLUD1	-0.0684466	0.832318	NO	-0.711222	0.00039161	DOWN
	GNAI2	-0.278314	0.174763	NO	0.453693	0.00919102	UP
	GNS	0.358763	0.0502893	NO	0.667103	8.94033e-05	UP
	GOLGA2	0.0117781	0.955074	NO	0.293891	0.0274968	UP
	GPATCH4	0.440595	0.214462	NO	-1.30248	6.10632e-06	DOWN
	GPD2	0.215667	0.370077	NO	-0.259726	0.34651	NO
	GRAMD1B	-0.742543	0.186474	NO	-0.461703	0.33851	NO
	GSE1	0.130044	0.727961	NO	1.13308	2.76544e-08	UP
	GSK3A	0.271108	0.332507	NO	-0.164107	0.353452	NO
	GSN	-0.0880767	0.914005	NO	0.340135	0.48245	NO
	HCFC1	-0.104903	0.48954	NO	-0.383355	0.0291195	DOWN
	HECTD1	-0.011544	0.961926	NO	-0.493111	0.000329922	DOWN
	HELZ	0.126284	0.700401	NO	0.201166	0.382821	NO
	HIKESHI	0.0102509	0.976597	NO	-0.437899	0.0528579	NO
	HK1	-0.477702	0.146166	NO	0.733721	0.000390046	UP
	HK2	0.0554641	0.866169	NO	0.557618	0.00550575	UP
	HLA-DQA2	2.93812	0.06774	NO	-2.78082	0.0567603	NO
	HLA-DRB1	0.0506611	0.90756	NO	0.336125	0.233419	NO
	HLA-E	0.141095	0.447132	NO	-0.593499	1.62902e-05	DOWN
	HM13	0.0366397	0.906013	NO	0.271312	0.184896	NO
	HNRNPR	0.322039	0.261839	NO	-0.254682	0.201605	NO
	HOOK2	0.34275	0.472882	NO	1.49674	6.64198e-15	UP
	HOXA1	-0.729675	0.552745	NO	2.92406	4.94969e-07	UP
	HSD17B12	0.381122	0.0599553	NO	0.847556	0.000106027	UP
	HSPB1	0.151378	0.848636	NO	1.46314	0.000184222	UP
	ICE2	-0.0854897	0.657242	NO	0.0300979	0.888207	NO
	IDNK	-0.226587	0.54448	NO	-0.712085	0.0489936	DOWN
	IDO2	1.28496	0.0604587	NO	-0.938354	0.295306	NO
	IFI27	-0.063268	0.934829	NO	-1.3396	0.0130033	DOWN
	IFI35	-0.296604	0.705583	NO	-1.82984	0.00959217	DOWN
	IFI6	-0.770042	0.232306	NO	-1.02141	0.140806	NO
	IFIT1	-0.993464	0.293621	NO	-2.60858	0.00149552	DOWN
	IFIT2	-0.806126	0.427473	NO	-2.75467	0.000241504	DOWN
	IFIT3	-0.195157	0.872934	NO	-2.66499	0.00186428	DOWN
	IFITM1	-1.01058	0.141812	NO	-1.06998	0.0720859	NO
	IFITM3	-0.759556	0.436014	NO	-1.28151	0.0659336	NO
	IFNLR1	-0.237892	0.669764	NO	-0.487969	0.348602	NO
	IGF1R	-0.531291	0.0637676	NO	1.67759	8.12957e-09	UP
	IGF2R	0.297969	0.38841	NO	0.61334	0.0176194	UP
	IGFLR1	0.150028	0.636195	NO	-0.006932	0.978159	NO
	IKZF4	-0.481541	0.053441	NO	-0.870827	0.000708453	DOWN
	IL12RB1	0.0806325	0.851877	NO	-0.698255	0.0170769	DOWN
	IL15	0.371151	0.532477	NO	-0.917511	0.00595699	DOWN
	IL16	0.207946	0.526821	NO	-0.280791	0.245531	NO
	IL21R	-0.450708	0.230661	NO	-0.516338	0.0793996	NO
	IL6R	0.246069	0.249736	NO	-0.105962	0.568697	NO
	ILDR1	0.403504	0.621643	NO	-0.905152	0.241028	NO
	INCA1	-0.223871	0.624915	NO	-0.155807	0.722494	NO
	INO80	0.35174	0.050422	NO	-0.786708	6.26567e-09	DOWN
	INTS8	-0.262057	0.227484	NO	0.308573	0.125689	NO
	IPO8	-0.264112	0.128591	NO	-0.546674	0.00018216	DOWN
	IQGAP2	-0.357586	0.186059	NO	0.00923716	0.979595	NO
	IQSEC1	0.0844164	0.767707	NO	-0.820641	2.91984e-06	DOWN
	IRF1	0.62507	0.0755252	NO	-0.116195	0.776202	NO
	IRF2	0.249889	0.470771	NO	-0.358458	0.238012	NO
	IRF7	-0.2195	0.762846	NO	-1.58183	5.4425e-05	DOWN
	IRF8	-0.262608	0.491796	NO	1.14938	1.65763e-05	UP
	IRF9	0.000486958	0.999304	NO	-1.22929	0.000637762	DOWN
	ISG15	-0.715068	0.561316	NO	-2.12951	0.018984	DOWN
	ISG20	0.119087	0.879314	NO	-0.580195	0.216558	NO
	ITPR1	0.107027	0.588911	NO	-0.0631665	0.832	NO
	JADE2	0.551595	0.332361	NO	-0.97345	0.00592239	DOWN
	JAK2	-0.159826	0.808708	NO	-0.925087	0.00437299	DOWN
	JUN	0.026841	0.983497	NO	-0.952737	0.012951	DOWN
	KCNIP4	0.234756	0.649987	NO	-1.04534	0.0168479	DOWN
	KCNJ15	-1.03758	0.282834	NO	0.332845	0.715007	NO
	KIAA0040	-0.661437	0.173361	NO	0.635456	0.0806848	NO
	KIF21A	0.103853	0.906905	NO	0.494085	0.464099	NO
	KLF7	0.0105471	0.9814	NO	0.176972	0.660868	NO
	KLHDC4	-0.013483	0.967317	NO	-0.0277364	0.937346	NO
	KLHDC8B	-0.973199	0.229796	NO	0.736748	0.366394	NO
	KTN1	0.198416	0.465643	NO	0.217612	0.29546	NO
	LAP3	0.0867533	0.913758	NO	-0.872548	0.0349449	DOWN
	LAPTM4B	0.00659704	0.991326	NO	0.832853	0.0281508	UP
	LAPTM5	-0.0128037	0.975688	NO	-0.332016	0.174441	NO
	LARGE1	0.403883	0.593281	NO	-0.949087	0.164496	NO
	LCMT2	0.0978157	0.76863	NO	-0.0759209	0.806443	NO
	LDLR	0.204544	0.723367	NO	-0.743713	0.0880135	NO
	LGALS3	0.13096	0.714967	NO	-0.752522	0.000369559	DOWN
	LIMS1	0.392138	0.318491	NO	-0.460405	0.069523	NO
	LIPA	-0.248699	0.413708	NO	-0.982575	3.75279e-06	DOWN
	LMNA	0.092997	0.814545	NO	-0.311501	0.177951	NO
	LRCH1	0.339244	0.0514362	NO	0.12239	0.465695	NO
	LRRFIP1	-0.0738444	0.834434	NO	0.465057	0.0416461	UP
	LTB4R	-0.17765	0.713855	NO	1.43867	1.32944e-10	UP
	LYPD5	0.258402	0.767767	NO	-0.0732642	0.936589	NO
	MACF1	-0.185197	0.379928	NO	-0.456015	0.00178762	DOWN
	MAD1L1	-0.306264	0.0672717	NO	-0.2763	0.168046	NO
	MAP2K5	-0.427697	0.34446	NO	-0.352205	0.335827	NO
	MAP3K5	0.596947	0.0573404	NO	0.367916	0.310678	NO
	MAT2A	0.0265265	0.951198	NO	-0.281121	0.23208	NO
	MCF2L2	0.469747	0.251206	NO	-0.294179	0.508063	NO
	MED16	-0.298009	0.0834822	NO	-0.403853	0.0470704	DOWN
	METTL9	-0.274923	0.228703	NO	0.919104	6.27708e-06	UP
	MGAT1	-0.0423879	0.850467	NO	-0.731582	4.1995e-07	DOWN
	MGRN1	0.204	0.474756	NO	-0.0305343	0.927879	NO
	MKNK1	-0.128659	0.623953	NO	-0.410718	0.0553676	NO
	MOB3A	-0.0639133	0.707094	NO	0.368122	0.00121678	UP
	MPHOSPH8	-0.215753	0.222757	NO	0.128014	0.358908	NO
	MRPL32	0.260835	0.185152	NO	-0.254132	0.132262	NO
	MRPS18A	-0.0509333	0.862827	NO	-0.303843	0.194242	NO
	MRTFA	-0.258749	0.130406	NO	0.0954949	0.578395	NO
	MSN	0.415235	0.0924879	NO	-0.144893	0.473367	NO
	MTHFD1L	-0.00695751	0.99223	NO	-0.950078	0.0172715	DOWN
	MTMR1	-0.488733	0.120361	NO	1.00493	9.85564e-07	UP
	MTSS1	0.479314	0.102267	NO	-0.440072	0.0974373	NO
	MUC1	-0.501508	0.489669	NO	-1.80156	0.0167964	DOWN
	MVP	0.0351797	0.887612	NO	0.446814	0.0528614	NO
	MX1	-0.518697	0.677556	NO	-2.31957	0.00597893	DOWN
	MYD88	0.222251	0.292455	NO	-0.115589	0.557384	NO
	MYH9	0.57563	0.0937963	NO	0.0492033	0.884138	NO
	MYO15A	-0.578229	0.524559	NO	1.0158	0.0503193	NO
	MYO9B	0.0744371	0.803389	NO	-0.105975	0.672438	NO
	MYOF	0.418554	0.0962922	NO	-0.815551	0.00013333	DOWN
	NAA35	-0.171127	0.425012	NO	-0.182942	0.395298	NO
	NABP1	0.0968054	0.73977	NO	-0.612335	0.00663088	DOWN
	NCOA7	0.254373	0.664252	NO	-0.272631	0.539887	NO
	NDST1	-0.622923	0.122919	NO	0.492597	0.0526465	NO
	NDST2	-0.054536	0.73594	NO	-0.292058	0.131883	NO
	NDUFA12	-0.025815	0.976325	NO	0.0501972	0.939892	NO
	NDUFA9	0.234305	0.264324	NO	-0.412759	0.0177687	DOWN
	NDUFAF6	0.503171	0.118954	NO	0.0721296	0.87498	NO
	NEK6	-0.0997446	0.847114	NO	-0.31536	0.153616	NO
	NET1	0.144682	0.594015	NO	-0.147955	0.702819	NO
	NLK	-0.292324	0.125065	NO	-0.0170301	0.939617	NO
	NLRC5	-0.284569	0.825287	NO	-0.65214	0.470215	NO
	NMI	0.244582	0.616695	NO	-0.748775	0.00484569	DOWN
	NOX5	0.483649	0.559443	NO	-0.114978	0.89247	NO
	NRP1	0.727765	0.0916724	NO	-2.92547	2.84163e-13	DOWN
	NSFL1C	0.0432503	0.858608	NO	0.274104	0.132799	NO
	OAS1	-0.325832	0.780543	NO	-2.57081	0.00215769	DOWN
	OAS2	-0.31783	0.775294	NO	-2.5845	0.00103621	DOWN
	OAS3	0.095349	0.940111	NO	-2.50584	0.00033035	DOWN
	OASL	-0.0104596	0.987158	NO	-1.37748	0.0394209	DOWN
	OPRM1	0.301316	0.718476	NO	-0.573064	0.353563	NO
	P2RY6	-0.327348	0.363099	NO	-3.19799	1.37718e-24	DOWN
	PACSIN2	0.140081	0.592855	NO	-0.321804	0.052234	NO
	PAM	-0.141096	0.767707	NO	0.703586	0.014951	UP
	PARP14	0.113199	0.888282	NO	-1.11195	0.0599562	NO
	PDE6B	-0.051635	0.962577	NO	0.345772	0.646034	NO
	PGS1	-0.0973942	0.794523	NO	0.480684	6.89705e-05	UP
	PHACTR2	0.202355	0.594439	NO	-1.03472	2.13748e-05	DOWN
	PHGDH	0.502475	0.460802	NO	0.170731	0.792277	NO
	PHYKPL	-0.342721	0.0871908	NO	-0.914398	1.01224e-09	DOWN
	PIP4K2A	-0.237037	0.225032	NO	-0.138175	0.484699	NO
	PLAU	1.34566	0.0766934	NO	-1.34621	9.59658e-05	DOWN
	PLCG2	-0.0633611	0.758573	NO	-0.932948	5.51515e-14	DOWN
	PLEC	0.0582531	0.854827	NO	-0.0123269	0.963792	NO
	PLEKHA2	-0.248477	0.178499	NO	-0.16534	0.358638	NO
	PLEKHO1	0.101267	0.80764	NO	-0.4609	0.0374238	DOWN
	PLSCR1	0.177272	0.774611	NO	-1.08066	0.00270262	DOWN
	PML	0.120019	0.915873	NO	-0.84458	0.186095	NO
	PNISR	0.0885768	0.695431	NO	-0.55102	0.00372462	DOWN
	PNPLA4	0.400511	0.344015	NO	-0.147486	0.748862	NO
	POGZ	0.0639337	0.739008	NO	-0.137518	0.371271	NO
	POLA1	-0.682433	0.0770622	NO	0.316832	0.43306	NO
	POLR1A	0.436181	0.275618	NO	-0.510871	0.0672793	NO
	POLR3C	0.226846	0.0884006	NO	-0.545013	2.9152e-05	DOWN
	PPARA	0.247843	0.271652	NO	0.331868	0.0941588	NO
	PPIP5K2	0.00287225	0.987471	NO	-0.457396	0.000356532	DOWN
	PPP2R1B	0.289082	0.140892	NO	0.251431	0.123978	NO
	PPP2R3A	0.40578	0.336985	NO	-0.0529335	0.918203	NO
	PRDM11	0.322839	0.308904	NO	-1.06634	0.00115774	DOWN
	PRICKLE1	0.0749759	0.939164	NO	0.0830354	0.935128	NO
	PRKCD	0.51937	0.0582093	NO	-0.200887	0.381071	NO
	PRKCE	0.109509	0.850525	NO	0.198403	0.659965	NO
	PRKCH	0.200185	0.617351	NO	0.0799475	0.786453	NO
	PRPF31	-0.249546	0.41456	NO	0.666109	0.0077722	UP
	PRUNE2	-0.96552	0.428484	NO	0.582719	0.655011	NO
	PSMB9	-0.227217	0.726955	NO	0.555456	0.13999	NO
	PTK6	-0.247087	0.769399	NO	-0.511368	0.497672	NO
	PTP4A2	0.169939	0.402347	NO	-0.0789086	0.69096	NO
	PTTG1IP	-0.00860812	0.979628	NO	0.684252	0.000120253	UP
	PWP2	0.356248	0.903774	NO	-0.310285	0.928162	NO
	RAB3GAP2	0.110508	0.513793	NO	-0.0259479	0.899272	NO
	RAD51B	-0.370692	0.63001	NO	0.0400686	0.962496	NO
	RARA	-0.393478	0.110269	NO	0.133367	0.590608	NO
	RASA3	-0.375241	0.0989045	NO	-0.293114	0.135667	NO
	RBAK	-0.143777	0.600092	NO	0.550531	0.00308079	UP
	RBFOX3	0.0459641	0.966548	NO	0.325783	0.714365	NO
	RBM42	0.11218	0.650783	NO	-0.141053	0.515459	NO
	RBMS1	0.329492	0.121492	NO	-0.269696	0.0620742	NO
	RBPJ	-0.0128469	0.977089	NO	-0.516782	0.00879385	DOWN
	RCSD1	-0.261167	0.512782	NO	0.114612	0.768696	NO
	REPS1	0.132013	0.640715	NO	0.028939	0.935169	NO
	REXO1	0.0425445	0.861329	NO	-0.18224	0.418145	NO
	RFX3	-0.215382	0.589283	NO	0.945328	5.27793e-05	UP
	RGMA	0.197262	0.754489	NO	-0.37069	0.480308	NO
	RHBDD2	0.0357339	0.938374	NO	-0.899274	0.000569154	DOWN
	RIMS3	-1.14025	0.0845193	NO	1.53054	0.0390026	UP
	RIN3	0.637768	0.0908411	NO	0.0594195	0.9058	NO
	RIPK1	-0.116397	0.691512	NO	-1.0359	3.68031e-10	DOWN
	RNF130	-0.308786	0.211878	NO	0.246157	0.215823	NO
	RNF213	-0.234843	0.751922	NO	-1.49594	0.0148347	DOWN
	RNF220	-0.162106	0.468897	NO	-0.343429	0.0661657	NO
	ROBO1	1.05009	0.203465	NO	-0.558571	0.501724	NO
	RPAP1	-0.136903	0.623953	NO	-0.618468	0.00877341	DOWN
	RPS16	-0.11055	0.497942	NO	0.34867	0.00510082	UP
	RPS24	-0.081709	0.693156	NO	-0.0644333	0.691309	NO
	RPS6KA2	-0.563154	0.128508	NO	0.0663286	0.883589	NO
	RPS9	-0.199414	0.531071	NO	-0.00591149	0.983627	NO
	RSAD2	-0.503812	0.63707	NO	-1.87589	0.0998873	NO
	RTN4	0.100496	0.746122	NO	0.234583	0.191436	NO
	RXYLT1	0.120048	0.747214	NO	-1.09821	1.49546e-05	DOWN
	S100A10	-0.00716011	0.98288	NO	-0.37274	0.0457685	DOWN
	S100A11	-0.0531141	0.841654	NO	-0.608567	0.000938334	DOWN
	SAFB	0.0382676	0.884139	NO	-0.294475	0.018884	DOWN
	SAMD4A	-0.720044	0.230224	NO	-0.0160859	0.979528	NO
	SCAMP2	-0.23191	0.306273	NO	-0.713128	3.32902e-07	DOWN
	SCARB1	0.116819	0.795014	NO	0.318192	0.418774	NO
	SCHIP1	0.501317	0.548882	NO	0.647194	0.321104	NO
	SEC14L1	-0.168799	0.439948	NO	-0.308577	0.0408055	DOWN
	SEMA4B	-0.230384	0.364517	NO	0.0139149	0.965695	NO
	SERTAD3	-0.253292	0.239166	NO	0.055233	0.822696	NO
	SFTPB	-0.43125	0.280191	NO	-0.044627	0.932752	NO
	SGK1	-0.164587	0.721252	NO	-0.568415	0.121259	NO
	SGMS1	-0.278643	0.442024	NO	0.34921	0.20484	NO
	SH3BP2	0.244003	0.14042	NO	-0.0413247	0.847107	NO
	SH3BP5	0.123381	0.782862	NO	-0.798478	0.00239058	DOWN
	SLA	-0.664578	0.10581	NO	-1.01289	0.000250938	DOWN
	SLC12A8	0.346492	0.487859	NO	-1.16222	0.00306248	DOWN
	SLC16A3	0.260427	0.31393	NO	-0.467934	0.00970274	DOWN
	SLC25A37	0.164222	0.419414	NO	0.593973	2.45731e-07	UP
	SLC4A8	-0.40229	0.114699	NO	-0.225387	0.448286	NO
	SLC8A1	-0.483554	0.0631206	NO	-0.932707	1.85992e-06	DOWN
	SLC9A5	-0.640761	0.122804	NO	1.1227	0.00211066	UP
	SMARCA4	0.255771	0.215003	NO	-0.30115	0.0439046	DOWN
	SMG6	-0.0931427	0.687527	NO	0.6172	4.97881e-05	UP
	SNAPIN	-0.23039	0.26364	NO	-0.495792	0.033225	DOWN
	SND1	0.149752	0.594015	NO	0.310987	0.0748375	NO
	SNRNP27	0.182428	0.524404	NO	0.442432	0.0241114	UP
	SOCS1	1.33036	0.0701627	NO	-1.83304	0.00212128	DOWN
	SOCS4	0.367041	0.0748139	NO	-0.0395385	0.867088	NO
	SOCS5	0.0607702	0.926036	NO	0.0504225	0.910567	NO
	SOCS7	-0.0289948	0.941985	NO	0.195618	0.377246	NO
	SP110	-0.409777	0.550513	NO	-0.951018	0.0257426	DOWN
	SPAG4	-0.15119	0.888009	NO	0.987165	0.136987	NO
	SPIN1	-0.474676	0.0845697	NO	0.47067	0.017661	UP
	SREBF1	0.130108	0.530076	NO	-0.198186	0.445915	NO
	SREK1IP1	-0.0826411	0.755309	NO	-0.0458847	0.843288	NO
	ST3GAL5	-0.646712	0.0571561	NO	-1.06454	6.61329e-08	DOWN
	ST6GALNAC2	0.0915065	0.960403	NO	-1.09695	0.230032	NO
	STAG1	0.297039	0.188534	NO	-0.724861	5.4547e-06	DOWN
	STAT2	-0.375085	0.526062	NO	0.0392011	0.937527	NO
	STAT3	0.131028	0.433302	NO	-0.201772	0.180589	NO
	STK10	0.302154	0.123728	NO	0.19992	0.323329	NO
	SUB1	-0.149809	0.284635	NO	-0.253484	0.0386886	DOWN
	SUSD1	-0.279559	0.116022	NO	-1.83557	3.24956e-24	DOWN
	SVIP	-0.265987	0.523092	NO	0.594587	0.0406491	UP
	SYMPK	0.282975	0.174917	NO	-0.266797	0.197699	NO
	SYS1	0.291901	0.10581	NO	-1.02408	1.09939e-12	DOWN
	TACC2	0.780446	0.19851	NO	0.453028	0.362921	NO
	TADA3	-0.239261	0.218356	NO	-0.250194	0.133075	NO
	TAF15	-0.00380713	0.98612	NO	-0.07929	0.596621	NO
	TAF1B	0.0651457	0.826132	NO	-0.048732	0.876235	NO
	TAOK3	0.115747	0.708243	NO	-0.0265099	0.915795	NO
	TAP1	0.522689	0.201871	NO	-0.253971	0.432471	NO
	TBC1D1	0.129844	0.549635	NO	-0.765236	3.22637e-07	DOWN
	TBC1D14	-0.464179	0.103474	NO	-0.228754	0.436855	NO
	TBC1D5	-0.397097	0.181197	NO	-0.334516	0.277199	NO
	TBRG1	-0.0940894	0.640531	NO	-0.290446	0.0157713	DOWN
	TBXAS1	-0.492121	0.0501421	NO	0.185313	0.53949	NO
	TCAF2	0.00374367	0.996297	NO	-0.332551	0.443154	NO
	TCF4	0.611976	0.185199	NO	-0.123424	0.743338	NO
	TDG	0.291243	0.142952	NO	-0.420208	0.00856922	DOWN
	TESC	-0.805039	0.0551464	NO	0.0842567	0.895624	NO
	TGDS	-0.111326	0.827581	NO	0.371429	0.287174	NO
	TGM2	0.188623	0.754446	NO	-0.88931	0.00981625	DOWN
	THADA	-0.215462	0.316914	NO	-0.996427	3.2328e-06	DOWN
	THOC7	-0.0563477	0.778965	NO	-0.0174935	0.930801	NO
	TIAM1	-0.657885	0.0833412	NO	-0.270096	0.490431	NO
	TIAM2	0.355227	0.32391	NO	-0.861048	0.00960333	DOWN
	TLE4	0.0885174	0.536687	NO	-0.567296	7.10515e-08	DOWN
	TMEM216	0.529512	0.117818	NO	0.451553	0.131965	NO
	TMEM33	0.247924	0.203284	NO	0.0714776	0.613155	NO
	TMX3	-0.018782	0.928424	NO	0.0187836	0.932403	NO
	TNFRSF1A	-0.026443	0.893441	NO	-0.388949	0.000821181	DOWN
	TNFSF13B	-0.249375	0.852315	NO	-0.735589	0.365741	NO
	TNK2	-0.939516	0.118133	NO	1.39617	7.07206e-05	UP
	TNS2	-0.412816	0.504961	NO	-0.87632	0.13268	NO
	TP53	-0.108823	0.696926	NO	-0.434212	0.0128575	DOWN
	TPK1	-0.495533	0.115831	NO	-0.487167	0.269801	NO
	TPRN	-0.467469	0.190272	NO	0.913963	0.000133058	UP
	TRAPPC9	-0.484494	0.278389	NO	1.58455	2.34298e-06	UP
	TRIM25	-0.454249	0.326031	NO	-0.820848	0.0032435	DOWN
	TRIM69	0.198558	0.726389	NO	-0.616112	0.0723539	NO
	TRIO	0.336066	0.108844	NO	-0.299404	0.069135	NO
	TRPM3	-0.0563762	0.95255	NO	0.252753	0.765694	NO
	TSPAN14	-0.142245	0.665785	NO	0.695773	0.00101673	UP
	TSTD2	0.151795	0.494182	NO	-0.37146	0.0258665	DOWN
	TTC17	-0.0602409	0.792425	NO	-0.882652	6.68418e-10	DOWN
	TTC32	-0.110898	0.725905	NO	-0.251267	0.332908	NO
	TTC34	0.334963	0.571028	NO	0.273095	0.528986	NO
	TTC7B	-0.274533	0.579975	NO	-1.08867	1.7423e-05	DOWN
	TUBA1C	0.562843	0.203036	NO	-0.373776	0.323121	NO
	TUBGCP5	-0.264256	0.522023	NO	-0.226502	0.596621	NO
	UBR1	0.140779	0.57348	NO	0.290416	0.0425969	UP
	UBXN8	0.385828	0.310789	NO	-0.389848	0.293558	NO
	UPP1	0.115351	0.676556	NO	-0.0205954	0.915409	NO
	UQCRFS1	0.244726	0.110727	NO	-0.210154	0.292837	NO
	USP10	0.284769	0.144651	NO	0.317467	0.030001	UP
	UTRN	-0.266015	0.648295	NO	-1.33581	0.0357527	DOWN
	VEGFA	0.60114	0.132481	NO	-0.509974	0.0728082	NO
	VMP1	0.145293	0.274769	NO	0.129535	0.329793	NO
	VPS13C	-0.0432398	0.889535	NO	-0.20798	0.271342	NO
	VPS33B	-0.114234	0.647377	NO	0.109538	0.622798	NO
	VPS53	0.236842	0.448201	NO	0.309227	0.0968805	NO
	VRK2	-0.0956423	0.740913	NO	-1.5655	3.14566e-21	DOWN
	WDR17	0.0712492	0.887394	NO	0.124423	0.778943	NO
	WDR59	-0.211328	0.369858	NO	0.63189	5.4019e-06	UP
	WIZ	0.106916	0.596448	NO	-0.421382	0.0328407	DOWN
	XXYLT1	-0.673523	0.105128	NO	0.443242	0.490739	NO
	XYLT1	-0.693363	0.0659503	NO	-0.532793	0.191544	NO
	YJU2	0.259574	0.354203	NO	-1.37019	4.09836e-11	DOWN
	YOD1	0.0677089	0.840768	NO	0.753484	3.37804e-05	UP
	ZBED5	0.163252	0.289524	NO	-1.12718	1.40435e-11	DOWN
	ZC3HAV1	0.0932339	0.845383	NO	-0.569257	0.0382572	DOWN
	ZCCHC2	-0.140964	0.772889	NO	-0.317601	0.381819	NO
	ZEB2	0.232607	0.130948	NO	-0.405147	0.000211982	DOWN
	ZFAND4	-0.279948	0.421357	NO	-0.429655	0.190852	NO
	ZFP1	-0.163472	0.668021	NO	-0.320316	0.391063	NO
	ZFP30	-0.222226	0.727029	NO	0.470237	0.403042	NO
	ZFP36L1	-0.17253	0.606435	NO	-0.531738	0.000600274	DOWN
	ZMIZ1	-0.0542825	0.911492	NO	-0.43298	0.0628571	NO
	ZNF107	-0.240961	0.687798	NO	-0.87472	0.0435129	DOWN
	ZNF12	0.192094	0.425012	NO	0.0263535	0.922806	NO
	ZNF124	-0.442794	0.108392	NO	0.288937	0.261287	NO
	ZNF155	-0.00549623	0.988968	NO	0.418203	0.0886016	NO
	ZNF169	-0.135436	0.529624	NO	-0.358819	0.0561288	NO
	ZNF17	-0.225289	0.545602	NO	0.379955	0.246396	NO
	ZNF175	0.14715	0.800971	NO	0.23963	0.578279	NO
	ZNF181	-0.632571	0.090361	NO	-0.19637	0.587295	NO
	ZNF184	-0.508137	0.157206	NO	0.850977	0.00316409	UP
	ZNF19	0.0530012	0.922627	NO	-0.0438146	0.947656	NO
	ZNF19	0.0530012	0.922627	NO	-0.0438146	0.947656	NO
	ZNF200	0.0546069	0.908016	NO	0.208643	0.45356	NO
	ZNF205	-0.581505	0.449696	NO	1.13268	0.137076	NO
	ZNF225	-0.00449539	0.988514	NO	0.430447	0.0280278	UP
	ZNF226	0.0140248	0.974627	NO	-0.484689	0.0710641	NO
	ZNF23	-0.360632	0.465611	NO	0.444432	0.245744	NO
	ZNF230	-0.0800579	0.816749	NO	1.24875	8.50498e-09	UP
	ZNF235	-0.227133	0.441177	NO	0.15316	0.608655	NO
	ZNF24	0.359743	0.0581209	NO	-0.649239	8.09565e-07	DOWN
	ZNF254	-0.0510533	0.880133	NO	-0.0816871	0.823806	NO
	ZNF268	0.468016	0.108104	NO	-0.18333	0.458324	NO
	ZNF273	-0.0366938	0.930852	NO	-0.39542	0.247105	NO
	ZNF282	-0.281943	0.177806	NO	0.0421063	0.890203	NO
	ZNF283	-0.22045	0.513509	NO	0.329826	0.371779	NO
	ZNF284	-0.555156	0.153669	NO	1.61314	8.91351e-08	UP
	ZNF302	-0.113193	0.67525	NO	-0.314883	0.095397	NO
	ZNF320	-0.0619697	0.953828	NO	1.0927	0.110402	NO
	ZNF331	-0.48184	0.134145	NO	-0.0426325	0.91009	NO
	ZNF343	-0.373527	0.41419	NO	0.74332	0.0391075	UP
	ZNF354A	-0.338529	0.0841972	NO	0.0977358	0.660229	NO
	ZNF367	-0.719913	0.416358	NO	-0.00383719	0.996899	NO
	ZNF398	-0.459434	0.109365	NO	0.764722	4.53367e-05	UP
	ZNF418	-0.189498	0.758999	NO	0.239033	0.638687	NO
	ZNF419	-0.220068	0.553976	NO	0.620837	0.016582	UP
	ZNF460	0.297731	0.647052	NO	0.225287	0.688082	NO
	ZNF496	-0.339111	0.407022	NO	-0.639915	0.0202252	DOWN
	ZNF510	-0.484751	0.100494	NO	0.744969	0.00644593	UP
	ZNF519	0.0171921	0.967554	NO	-0.0384726	0.903624	NO
	ZNF529	0.227941	0.202411	NO	-0.0883634	0.722091	NO
	ZNF544	0.0380819	0.926827	NO	1.22902	5.99431e-06	UP
	ZNF546	-0.403422	0.494007	NO	0.337185	0.423528	NO
	ZNF550	-0.203775	0.668544	NO	0.575646	0.030875	UP
	ZNF567	-0.22886	0.53971	NO	0.989875	0.000312483	UP
	ZNF582	-0.115132	0.832119	NO	-1.42341	0.00131383	DOWN
	ZNF585A	0.146753	0.509434	NO	-0.20475	0.447717	NO
	ZNF589	-0.614637	0.0830588	NO	1.76595	4.14685e-11	UP
	ZNF596	0.191292	0.597233	NO	-0.570131	0.0610016	NO
	ZNF599	0.242747	0.711247	NO	-0.251765	0.735683	NO
	ZNF613	-0.502809	0.0630144	NO	0.486955	0.142517	NO
	ZNF619	0.0294774	0.932701	NO	-0.618426	0.064457	NO
	ZNF630	-0.344163	0.581406	NO	-0.945368	0.0678819	NO
	ZNF655	0.218612	0.10587	NO	-0.619523	6.67272e-05	DOWN
	ZNF669	0.51317	0.377786	NO	0.26696	0.534484	NO
	ZNF670	-0.102581	0.906013	NO	1.00298	0.0520348	NO
	ZNF680	-0.412935	0.243193	NO	0.0870375	0.856376	NO
	ZNF713	0.238352	0.519261	NO	-1.14404	5.61942e-06	DOWN
	ZNF721	0.155976	0.655962	NO	-0.44577	0.0627988	NO
	ZNF746	0.281591	0.140903	NO	-0.411003	0.00291507	DOWN
	ZNF764	-0.376303	0.114167	NO	0.034057	0.93192	NO
	ZNF777	0.0197876	0.966655	NO	0.104803	0.769126	NO
	ZNF778	0.136654	0.573622	NO	0.455426	0.011833	UP
	ZNF782	-0.173779	0.579953	NO	-0.0806248	0.848845	NO
	ZNF79	0.115125	0.768454	NO	0.00131491	0.997418	NO
	ZNF8	-0.13831	0.682598	NO	0.218956	0.299874	NO
	ZNF81	0.466737	0.0806848	NO	0.457321	0.00477668	UP
	ZNF84	0.31602	0.214012	NO	-0.0130777	0.969407	NO
	ZNF879	-0.256308	0.442874	NO	0.353987	0.227621	NO
	A2M	-1.2175	0.00126463	DOWN	-2.50037	1.27272e-14	DOWN
	ADCY7	-0.858824	3.66033e-09	DOWN	-0.431721	0.0106588	DOWN
	AFF1	-0.566126	0.0269779	DOWN	0.963637	2.71502e-07	UP
	AGTPBP1	-0.453697	0.0287756	DOWN	1.03174	1.87068e-07	UP
	AKAP13	-0.765751	0.00109912	DOWN	-0.0617454	0.840303	NO
	ANXA2R	-1.64917	0.0395195	DOWN	0.949212	0.322326	NO
	ARHGAP25	-1.00147	6.61655e-05	DOWN	-0.0961275	0.731872	NO
	ARHGAP26	-0.785761	0.00120302	DOWN	-0.232614	0.337056	NO
	ARHGEF3	-1.1758	0.000141957	DOWN	0.0109287	0.974814	NO
	ASGR1	-2.05192	2.05605e-10	DOWN	0.598977	0.0789315	NO
	ATG4C	-2.23076	1.33199e-15	DOWN	1.78919	7.73858e-09	UP
	ATP10D	-0.993236	0.0103531	DOWN	-0.685501	0.0420367	DOWN
	ATP6V0A1	-0.337739	0.00595535	DOWN	0.186008	0.381529	NO
	BBS2	-1.02212	0.00479765	DOWN	0.119014	0.812165	NO
	BRD8	-0.823629	0.00131141	DOWN	-0.126402	0.568169	NO
	CASP8	-0.936667	8.91803e-15	DOWN	0.423737	0.00391063	UP
	CCDC12	-0.368597	0.0499064	DOWN	-0.112947	0.661436	NO
	CCDC88C	-1.01957	0.00569412	DOWN	1.22733	3.59905e-07	UP
	CCR1	-0.464167	0.00946401	DOWN	-1.37356	4.51312e-09	DOWN
	CCR5	-0.649035	0.0006426	DOWN	-1.22381	3.84397e-06	DOWN
	CD109	-0.910831	0.00662556	DOWN	-0.106668	0.819386	NO
	CD180	-2.01146	1.44173e-12	DOWN	-0.67161	0.0153997	DOWN
	CD86	-1.26597	1.56215e-06	DOWN	0.305448	0.107654	NO
	CDK19	-0.676607	4.61429e-08	DOWN	-0.167308	0.234573	NO
	CENPF	-1.36129	0.0341757	DOWN	-0.591301	0.637394	NO
	CEP250	-0.785966	7.64933e-06	DOWN	0.993711	4.52469e-07	UP
	CHN2	-1.99981	1.82901e-07	DOWN	-0.337173	0.647082	NO
	CIB1	-0.6888	2.45212e-05	DOWN	0.664845	4.37081e-07	UP
	CISH	-1.99726	1.59382e-15	DOWN	1.22062	6.67272e-05	UP
	CMTM7	-0.777311	0.00256536	DOWN	0.364641	0.170176	NO
	COL1A1	-2.57126	0.0477096	DOWN	2.28462	0.00642313	UP
	CREB5	-1.94428	2.103e-07	DOWN	-1.63238	9.20174e-08	DOWN
	CYBC1	-0.530837	0.000704623	DOWN	0.69977	9.18251e-08	UP
	DCLRE1C	-0.768784	0.000964836	DOWN	-0.0661037	0.832243	NO
	DNMT1	-0.863424	0.000280403	DOWN	0.0440233	0.894885	NO
	DOCK10	-0.703141	0.0429088	DOWN	-1.11598	4.70399e-07	DOWN
	DOCK8	-1.19246	1.00899e-05	DOWN	-0.0970012	0.742464	NO
	EDEM2	-0.501753	0.0107289	DOWN	0.75207	2.2598e-05	UP
	EIF2AK1	-0.417739	0.00223991	DOWN	0.374644	0.00827415	UP
	ELMO1	-0.815708	3.34287e-07	DOWN	-0.01535	0.95405	NO
	ERCC1	-0.859165	0.00017985	DOWN	0.66361	0.00168856	UP
	FAM120A	-0.289175	0.0209557	DOWN	0.329045	0.00888877	UP
	FAM78A	-2.52485	3.15973e-16	DOWN	2.04307	1.10459e-11	UP
	FCGR1A	-1.11285	0.0077411	DOWN	0.618705	0.336133	NO
	FCGR3A	-1.81604	9.11285e-20	DOWN	-0.762209	0.000138885	DOWN
	FCGRT	-1.18818	9.87194e-11	DOWN	-1.15824	9.94084e-09	DOWN
	FHAD1	-1.67831	6.67793e-10	DOWN	-0.207354	0.740939	NO
	FIG4	-0.903675	0.000739609	DOWN	0.735035	0.00901257	UP
	FOS	-1.03835	0.00141483	DOWN	-0.372889	0.29172	NO
	FOXN3	-0.508907	0.0268045	DOWN	0.744344	0.000250938	UP
	FRMD4B	-1.54869	2.60318e-06	DOWN	0.271148	0.569094	NO
	FYB1	-0.716819	0.0184258	DOWN	-0.937485	0.000384398	DOWN
	GPCPD1	-1.4758	5.78287e-18	DOWN	0.14943	0.520025	NO
	GRK2	-0.875368	1.19959e-06	DOWN	0.476841	0.000114453	UP
	GSTK1	-1.18188	1.05514e-06	DOWN	1.13318	5.03698e-14	UP
	HDAC4	-0.783954	0.00843712	DOWN	0.518502	0.103221	NO
	HDAC7	-0.673513	5.43514e-06	DOWN	-0.000367333	0.998227	NO
	HERC2	-0.954101	2.53891e-07	DOWN	1.18705	5.17416e-06	UP
	HLA-DMA	-0.810576	0.00524564	DOWN	0.661655	0.00890313	UP
	HLA-DMB	-1.36038	6.76354e-05	DOWN	0.616349	0.079331	NO
	HMOX1	-0.836129	0.0200196	DOWN	-1.055	0.00367369	DOWN
	HPCAL1	-0.612079	0.0223393	DOWN	-0.787594	0.00630309	DOWN
	IFNGR1	-0.874127	1.4698e-06	DOWN	-0.338234	0.0141786	DOWN
	IFT43	-0.715163	0.0427033	DOWN	1.18147	5.44898e-06	UP
	IL10	-1.75265	0.00660365	DOWN	-0.479198	0.690931	NO
	IL1R1	-1.358	2.45316e-09	DOWN	-1.06358	8.33134e-05	DOWN
	INPP4A	-1.39694	9.6109e-15	DOWN	0.59888	0.00151829	UP
	INPP5D	-1.70732	7.63537e-08	DOWN	0.833799	8.669e-05	UP
	IPCEF1	-2.77893	2.63333e-23	DOWN	0.70346	0.0668387	NO
	JMJD1C	-0.507273	0.00197124	DOWN	0.0504926	0.838762	NO
	KIF2A	-0.476428	0.021675	DOWN	0.470257	0.00566922	UP
	KIT	-2.4527	0.000432768	DOWN	-0.03944	0.970192	NO
	KLF9	-0.532871	0.0295385	DOWN	-0.600956	0.0156637	DOWN
	KLHL6	-0.932635	4.49528e-08	DOWN	-0.118496	0.696494	NO
	LIMD1	-0.747471	2.3753e-05	DOWN	0.401096	0.00343582	UP
	LMO2	-1.27969	5.53715e-06	DOWN	0.357668	0.212116	NO
	LY96	-0.961701	0.00249964	DOWN	0.304074	0.483767	NO
	MAML3	-1.94817	4.48164e-06	DOWN	1.62138	1.57654e-05	UP
	MAN1A1	-0.756822	2.42064e-07	DOWN	1.05155	1.01734e-05	UP
	MAPKAPK3	-0.776918	0.000156431	DOWN	0.232664	0.229876	NO
	MBNL1	-0.540398	0.00580654	DOWN	0.352568	0.0649876	NO
	MBP	-0.894619	6.70532e-07	DOWN	0.396212	0.0663078	NO
	MEF2D	-0.792841	7.92279e-10	DOWN	0.550546	1.58397e-05	UP
	MIIP	-1.29371	1.21201e-05	DOWN	0.901964	0.000920816	UP
	MMP2	-1.38093	0.0252073	DOWN	-2.52924	0.00245525	DOWN
	MNT	-0.706564	3.21943e-05	DOWN	-0.0835697	0.738907	NO
	MYO18A	-0.792159	6.79453e-07	DOWN	0.251617	0.174582	NO
	NCOR2	-0.540243	0.0245782	DOWN	-0.234733	0.278292	NO
	NFATC3	-0.646296	2.48173e-05	DOWN	0.617892	0.00138221	UP
	NPRL2	-1.0716	0.000822549	DOWN	1.92522	7.38828e-17	UP
	NR4A2	-1.0323	0.0022308	DOWN	-0.399507	0.159222	NO
	OSBPL3	-0.680303	0.00150924	DOWN	0.823305	6.27473e-05	UP
	PALLD	-0.892421	0.0244949	DOWN	-1.13257	0.000121673	DOWN
	PDE4D	-1.57962	2.95301e-05	DOWN	0.232779	0.647854	NO
	PLB1	-1.50772	1.87442e-07	DOWN	0.482841	0.269801	NO
	PLEKHG3	-0.807334	0.0182022	DOWN	1.80025	2.54222e-08	UP
	PPFIBP2	-0.526319	0.000423286	DOWN	0.259285	0.192446	NO
	PREX1	-0.719373	0.00214306	DOWN	0.595363	0.00326798	UP
	PRKACB	-0.850506	0.0190831	DOWN	0.567638	0.15732	NO
	PTK2B	-1.21032	6.81454e-11	DOWN	1.29744	9.70765e-18	UP
	RAB31	-0.547064	0.0330974	DOWN	0.738463	0.000964337	UP
	RAB40C	-0.518912	0.0180855	DOWN	1.09845	9.96294e-06	UP
	RAP1GAP2	-2.02506	2.28699e-08	DOWN	0.298406	0.559651	NO
	RERE	-1.96032	4.59415e-06	DOWN	-0.0933139	0.845951	NO
	REV3L	-0.590488	0.000398347	DOWN	-0.0935651	0.686962	NO
	RGS12	-1.73724	3.18707e-26	DOWN	-1.5316	2.04647e-19	DOWN
	RHOB	-2.06737	2.9509e-09	DOWN	0.0478779	0.932403	NO
	RIPK3	-0.651513	0.0111353	DOWN	-0.840736	8.55401e-06	DOWN
	RREB1	-0.513047	0.0171373	DOWN	0.211777	0.422799	NO
	RUNDC1	-0.343919	0.0192349	DOWN	0.54344	0.00217593	UP
	SH3KBP1	-0.698279	0.0042879	DOWN	0.322531	0.171721	NO
	SH3TC1	-0.608408	0.0247577	DOWN	0.148372	0.59519	NO
	SKI	-1.71202	3.58079e-13	DOWN	0.44189	0.0478348	UP
	SLC35C1	-0.619818	0.034673	DOWN	0.201806	0.590422	NO
	SLC35D2	-1.24789	2.48842e-06	DOWN	-0.758137	0.00213422	DOWN
	SLC44A2	-1.45795	1.50774e-05	DOWN	2.19157	1.48593e-13	UP
	SMC4	-0.335543	0.02332	DOWN	-0.0702138	0.784673	NO
	SNX29	-0.524993	0.0439468	DOWN	0.956744	3.71228e-05	UP
	SNX30	-1.04862	6.08447e-12	DOWN	0.431344	0.0151799	UP
	SOCS6	-1.25554	5.68216e-08	DOWN	-0.33727	0.316844	NO
	SPIDR	-1.74156	1.59372e-11	DOWN	0.384334	0.204587	NO
	SSBP4	-1.55551	2.34228e-08	DOWN	0.867566	0.000377858	UP
	ST6GAL1	-1.28353	5.98263e-15	DOWN	-0.601697	0.00116616	DOWN
	SYK	-0.622805	0.000717852	DOWN	-0.0359866	0.835913	NO
	TACC1	-0.253474	0.0265085	DOWN	0.16473	0.298613	NO
	TCF3	-0.505281	0.000383276	DOWN	0.637487	2.08241e-05	UP
	TEP1	-0.436142	0.00518584	DOWN	-0.136198	0.482575	NO
	TESK2	-1.93045	1.08774e-31	DOWN	1.21453	1.2359e-09	UP
	TFEB	-0.441475	0.027393	DOWN	-0.0952708	0.606565	NO
	TGFBI	-1.28214	0.000988026	DOWN	-2.6753	6.95925e-06	DOWN
	TIMP2	-1.0657	6.29549e-05	DOWN	1.15537	5.36091e-07	UP
	TNFRSF8	-1.31681	0.00210711	DOWN	0.566438	0.135768	NO
	TNS1	-0.79192	0.0138299	DOWN	-1.35147	2.01458e-05	DOWN
	TPCN1	-1.78014	5.81514e-13	DOWN	1.64493	5.5753e-12	UP
	TRPS1	-0.955819	0.00016014	DOWN	-0.997488	7.10515e-08	DOWN
	TTC7A	-1.7913	1.23483e-27	DOWN	1.27697	6.45794e-12	UP
	UBE2R2	-0.438907	0.00153587	DOWN	-0.437555	0.000337975	DOWN
	UNC45A	-0.437644	0.00121845	DOWN	1.06474	9.68391e-16	UP
	USP48	-0.446293	0.00387367	DOWN	1.07682	6.3323e-12	UP
	VCL	-0.929136	0.000740472	DOWN	1.61379	1.36614e-17	UP
	VSIR	-2.96267	1.15042e-26	DOWN	2.08758	6.13835e-33	UP
	WIPF1	-0.861818	2.55728e-11	DOWN	-0.303136	0.0239911	DOWN
	ZBTB7B	-0.81024	3.24459e-07	DOWN	0.465844	0.00031986	UP
	ZMYM3	-1.94032	9.18718e-09	DOWN	3.07855	2.39439e-54	UP
	ZNF224	-0.441448	0.0113566	DOWN	0.865891	1.2359e-09	UP
	ZNF227	-0.490132	0.0250385	DOWN	0.385578	0.10809	NO
	ZNF25	-0.531064	0.0188701	DOWN	0.665386	0.0017972	UP
	ZNF251	-0.907685	0.0052694	DOWN	1.75238	2.65679e-13	UP
	ZNF337	-0.567183	0.0448816	DOWN	1.42646	6.85208e-15	UP
	ZNF33B	-1.014	0.00015096	DOWN	-0.170535	0.678972	NO
	ZNF41	-0.37065	0.0223393	DOWN	-1.08626	1.007e-10	DOWN
	ZNF490	-0.704332	0.00490156	DOWN	-0.123397	0.750049	NO
	ZNF524	-1.05324	0.000279293	DOWN	0.692925	0.0247664	UP
	ZNF689	-0.836503	0.000231396	DOWN	-0.970102	0.00107997	DOWN
	ZSWIM6	-0.487747	0.0223393	DOWN	0.0829656	0.654069	NO
