# Supplementary material for: HDAC6 inhibition by ITF3756 modulates PD-L1 expression and monocyte phenotype: insights for a promising immune checkpoint blockade co-treatment therapy
Source: Front Immunol. 2025 May 13;16:1546939. doi: 10.3389/fimmu.2025.1546939 (PMC12106391; doi:10.3389/fimmu.2025.1546939)
Supplement: Supplementary file 4 [file Table3.xlsx]

## Sheet: Gene_irf3
	Supplementary Table 3
	Differential Gene Expression Analysis of IRF3 Target Genes
		TNF vs CTR			TNF_ITF3756 vs TNF
	Gene	log2FoldChange	padj	DEG	log2FoldChange	padj	DEG
	CCL5	2.36376	8.06579e-11	UP	-0.789068	0.00961356	DOWN
	CRAMP1	0.638214	6.21829e-05	UP	0.300742	0.0268453	UP
	GPR108	0.885241	1.36982e-08	UP	0.227322	0.150024	NO
	MVD	1.01179	3.35878e-06	UP	0.468028	0.0583473	NO
	TRAF2	1.68547	8.05094e-19	UP	-0.518169	0.00741703	DOWN
	ABCB9	-0.00477877	0.994855	NO	0.490113	0.316285	NO
	ABHD2	-0.460852	0.134034	NO	0.986826	4.47687e-06	UP
	AKAP8L	-0.165186	0.616561	NO	0.198047	0.302645	NO
	APOBEC3D	-0.434141	0.661241	NO	-0.738523	0.466419	DOWN
	APOBEC3F	-0.663725	0.424815	NO	-0.0491835	0.956838	DOWN
	APOBEC3G	-0.225547	0.737364	NO	-0.990184	0.0165779	DOWN
	ARL16	0.03066	0.929811	NO	1.01626	4.85045e-10	UP
	BABAM1	-0.216555	0.293026	NO	0.810527	3.92707e-07	UP
	BCAS3	-0.339653	0.503431	NO	-0.413144	0.292327	DOWN
	BST2	-0.45934	0.449282	NO	0.482027	0.22783	NO
	CCDC61	-0.201731	0.646682	NO	0.468685	0.15809	NO
	CDCA3	-0.0437596	0.972245	NO	0.568131	0.334234	NO
	CEP131	-0.373797	0.474085	NO	1.92702	7.14757e-08	UP
	CLK3	0.00153606	0.994957	NO	-0.101117	0.529725	NO
	CNOT3	0.0706474	0.737659	NO	-0.511539	0.000319516	DOWN
	CREB3L4	-0.198497	0.810459	NO	0.825583	0.189793	NO
	CXCL10	0.420632	0.561133	NO	-2.30724	0.0271718	DOWN
	CYTH2	-0.194826	0.142264	NO	-0.179227	0.352702	DOWN
	DCAF15	-0.311024	0.0505044	NO	-0.0745787	0.749114	DOWN
	DDX39A	0.0297807	0.917704	NO	-0.171166	0.452728	NO
	ERCC2	-0.441118	0.331294	NO	1.854	7.16093e-11	UP
	FBXO24	0.457582	0.535154	NO	-0.350465	0.664432	DOWN
	FOXK2	-0.0416115	0.900447	NO	0.235734	0.325081	NO
	GTF3C5	-0.237443	0.118207	NO	0.0804522	0.738976	NO
	GTPBP6	-0.256083	0.270337	NO	-0.887422	0.000560595	DOWN
	HGS	0.226888	0.165821	NO	-0.567379	0.00130152	DOWN
	IRF7	-0.2195	0.762846	NO	-1.58183	5.4425e-05	DOWN
	KMT5A	0.0107567	0.96502	NO	0.6027	9.71624e-06	UP
	KMT5C	-0.566736	0.235104	NO	1.39393	7.77813e-05	UP
	LRRC45	-1.06519	0.106385	NO	0.439778	0.520858	NO
	MED24	-0.169374	0.326963	NO	-0.455428	0.0165647	DOWN
	NUBP2	-0.0548052	0.847114	NO	0.400798	0.0473801	UP
	PABPN1	0.0234907	0.898965	NO	-0.0565573	0.753831	NO
	PHPT1	0.0442845	0.902953	NO	0.40798	0.153944	NO
	PRPF31	-0.249546	0.41456	NO	0.666109	0.0077722	UP
	PURA	-0.0715567	0.791036	NO	0.491727	0.00249965	UP
	RAB4B	-0.486167	0.0593477	NO	-0.622982	0.00508722	DOWN
	RHPN1	-1.12748	0.327779	NO	1.14998	0.212106	NO
	RPL18A	-0.19515	0.381329	NO	-0.0506299	0.822584	DOWN
	SLC25A28	0.411582	0.31834	NO	0.336786	0.171433	NO
	TEPSIN	-0.353258	0.214428	NO	-0.0454411	0.869941	DOWN
	TMEM161A	0.319101	0.668021	NO	0.750887	0.0860657	NO
	TYK2	0.035577	0.897321	NO	0.685158	4.66939e-09	UP
	WBP1	-0.418561	0.158944	NO	0.965623	1.51694e-06	UP
	XRCC3	-0.100393	0.767707	NO	0.00109586	0.997324	NO
	ZNF574	-0.196535	0.406296	NO	0.406655	0.0500884	NO
	ZNF775	-0.942716	0.144336	NO	1.47541	0.00290624	UP
	ABCA7	-1.69994	1.63529e-07	DOWN	2.80282	1.10224e-28	UP
	APOBEC3C	-1.11126	0.00027627	DOWN	0.333952	0.224609	NO
	CNPY3	-1.0199	4.52412e-14	DOWN	-0.193933	0.249904	DOWN
	GLCCI1	-3.0007	8.66307e-14	DOWN	0.635447	0.265124	NO
	KCNAB2	-0.770484	0.000297724	DOWN	0.4331	0.0589631	NO
	LMBR1L	-0.760098	0.00578892	DOWN	1.01614	4.95684e-09	UP
	NARF	-0.606759	0.034673	DOWN	0.185869	0.3781	NO
	RAB11B	-0.423032	0.0181359	DOWN	-1.12115	1.93886e-09	DOWN
	RFX1	-0.561389	0.00552685	DOWN	-0.628422	0.00320713	DOWN
	SHARPIN	-0.399279	0.0323654	DOWN	1.32205	3.90742e-16	UP
	TCF3	-0.505281	0.000383276	DOWN	0.637487	2.08241e-05	UP
	TMEM94	-0.971242	1.67693e-10	DOWN	0.225565	0.298315	NO
	TPCN1	-1.78014	5.81514e-13	DOWN	1.64493	5.5753e-12	UP
	ZNF691	-0.78752	0.00132527	DOWN	-0.191931	0.468524	DOWN
